# Supplementary material for: Understanding DFT Uncertainties for More Reliable Reactivity Predictions by Advancing the Analysis of Error Sources
Source: J Chem Theory Comput. 2025 Sep 18;21(19):9483–97. doi: 10.1021/acs.jctc.5c00985 (PMC12529897; doi:10.1021/acs.jctc.5c00985)
Supplement: Supplementary file 2 [file ct5c00985_si_002.zip]

Archive with 169 entries (163 files):
- SI_geoms/
- SI_geoms/A_irc/
- SI_geoms/A_irc/A-ts-R1.xyz
- SI_geoms/A_irc/A-ts-R11.xyz
- SI_geoms/A_irc/A-ts-R2.xyz
- SI_geoms/A_irc/A-ts-R3.xyz
- SI_geoms/A_irc/A-ts-R4.xyz
- SI_geoms/A_irc/A-ts-R5.xyz
- SI_geoms/A_irc/A-ts-R6.xyz
- SI_geoms/A_irc/A-ts-R7.xyz
- SI_geoms/A_irc/A-ts-R8.xyz
- SI_geoms/B_irc/
- SI_geoms/B_irc/B-ts-F1.xyz
- SI_geoms/B_irc/B-ts-F10.xyz
- SI_geoms/B_irc/B-ts-F12.xyz
- SI_geoms/B_irc/B-ts-F14.xyz
- SI_geoms/B_irc/B-ts-F16.xyz
- SI_geoms/B_irc/B-ts-F18.xyz
- SI_geoms/B_irc/B-ts-F2.xyz
- SI_geoms/B_irc/B-ts-F20.xyz
- SI_geoms/B_irc/B-ts-F24.xyz
- SI_geoms/B_irc/B-ts-F28.xyz
- SI_geoms/B_irc/B-ts-F3.xyz
- SI_geoms/B_irc/B-ts-F32.xyz
- SI_geoms/B_irc/B-ts-F36.xyz
- SI_geoms/B_irc/B-ts-F4.xyz
- SI_geoms/B_irc/B-ts-F40.xyz
- SI_geoms/B_irc/B-ts-F5.xyz
- SI_geoms/B_irc/B-ts-F6.xyz
- SI_geoms/B_irc/B-ts-F7.xyz
- SI_geoms/B_irc/B-ts-F8.xyz
- SI_geoms/B_irc/B-ts-F9.xyz
- SI_geoms/B_irc/B-ts-R1.xyz
- SI_geoms/B_irc/B-ts-R10.xyz
- SI_geoms/B_irc/B-ts-R12.xyz
- SI_geoms/B_irc/B-ts-R14.xyz
- SI_geoms/B_irc/B-ts-R16.xyz
- SI_geoms/B_irc/B-ts-R18.xyz
- SI_geoms/B_irc/B-ts-R2.xyz
- SI_geoms/B_irc/B-ts-R20.xyz
- SI_geoms/B_irc/B-ts-R24.xyz
- SI_geoms/B_irc/B-ts-R28.xyz
- SI_geoms/B_irc/B-ts-R3.xyz
- SI_geoms/B_irc/B-ts-R32.xyz
- SI_geoms/B_irc/B-ts-R36.xyz
- SI_geoms/B_irc/B-ts-R4.xyz
- SI_geoms/B_irc/B-ts-R40.xyz
- SI_geoms/B_irc/B-ts-R5.xyz
- SI_geoms/B_irc/B-ts-R6.xyz
- SI_geoms/B_irc/B-ts-R7.xyz
- SI_geoms/B_irc/B-ts-R8.xyz
- SI_geoms/B_irc/B-ts-R9.xyz
- SI_geoms/C_irc/
- SI_geoms/C_irc/C-ts-F1.xyz
- SI_geoms/C_irc/C-ts-F10.xyz
- SI_geoms/C_irc/C-ts-F12.xyz
- SI_geoms/C_irc/C-ts-F14.xyz
- SI_geoms/C_irc/C-ts-F16.xyz
- SI_geoms/C_irc/C-ts-F2.xyz
- SI_geoms/C_irc/C-ts-F3.xyz
- SI_geoms/C_irc/C-ts-F4.xyz
- SI_geoms/C_irc/C-ts-F5.xyz
- SI_geoms/C_irc/C-ts-F6.xyz
- SI_geoms/C_irc/C-ts-F7.xyz
- SI_geoms/C_irc/C-ts-F8.xyz
- SI_geoms/C_irc/C-ts-R1.xyz
- SI_geoms/C_irc/C-ts-R2.xyz
- SI_geoms/C_irc/C-ts-R3.xyz
- SI_geoms/C_irc/C-ts-R4.xyz
- SI_geoms/C_irc/C-ts-R5.xyz
- SI_geoms/C_irc/C-ts-R8.xyz
- SI_geoms/D_irc/
- SI_geoms/D_irc/D-ts1-F1.xyz
- SI_geoms/D_irc/D-ts1-F11.xyz
- SI_geoms/D_irc/D-ts1-F13.xyz
- SI_geoms/D_irc/D-ts1-F15.xyz
- SI_geoms/D_irc/D-ts1-F17.xyz
- SI_geoms/D_irc/D-ts1-F19.xyz
- SI_geoms/D_irc/D-ts1-F2.xyz
- SI_geoms/D_irc/D-ts1-F21.xyz
- SI_geoms/D_irc/D-ts1-F23.xyz
- SI_geoms/D_irc/D-ts1-F25.xyz
- SI_geoms/D_irc/D-ts1-F27.xyz
- SI_geoms/D_irc/D-ts1-F29.xyz
- SI_geoms/D_irc/D-ts1-F3.xyz
- SI_geoms/D_irc/D-ts1-F33.xyz
- SI_geoms/D_irc/D-ts1-F36.xyz
- SI_geoms/D_irc/D-ts1-F39.xyz
- SI_geoms/D_irc/D-ts1-F4.xyz
- SI_geoms/D_irc/D-ts1-F42.xyz
- SI_geoms/D_irc/D-ts1-F45.xyz
- SI_geoms/D_irc/D-ts1-F48.xyz
- SI_geoms/D_irc/D-ts1-F5.xyz
- SI_geoms/D_irc/D-ts1-F51.xyz
- SI_geoms/D_irc/D-ts1-F54.xyz
- SI_geoms/D_irc/D-ts1-F7.xyz
- SI_geoms/D_irc/D-ts1-F9.xyz
- SI_geoms/D_irc/D-ts1-R1.xyz
- SI_geoms/D_irc/D-ts1-R10.xyz
- SI_geoms/D_irc/D-ts1-R12.xyz
- SI_geoms/D_irc/D-ts1-R14.xyz
- SI_geoms/D_irc/D-ts1-R16.xyz
- SI_geoms/D_irc/D-ts1-R18.xyz
- SI_geoms/D_irc/D-ts1-R2.xyz
- SI_geoms/D_irc/D-ts1-R20.xyz
- SI_geoms/D_irc/D-ts1-R22.xyz
- SI_geoms/D_irc/D-ts1-R24.xyz
- SI_geoms/D_irc/D-ts1-R26.xyz
- SI_geoms/D_irc/D-ts1-R28.xyz
- SI_geoms/D_irc/D-ts1-R3.xyz
- SI_geoms/D_irc/D-ts1-R4.xyz
- SI_geoms/D_irc/D-ts1-R5.xyz
- SI_geoms/D_irc/D-ts1-R6.xyz
- SI_geoms/D_irc/D-ts1-R7.xyz
- SI_geoms/D_irc/D-ts1-R8.xyz
- SI_geoms/D_irc/D-ts1-R9.xyz
- SI_geoms/D_irc/D-ts2-F12.xyz
- SI_geoms/D_irc/D-ts2-F16.xyz
- SI_geoms/D_irc/D-ts2-F20.xyz
- SI_geoms/D_irc/D-ts2-F24.xyz
- SI_geoms/D_irc/D-ts2-F28.xyz
- SI_geoms/D_irc/D-ts2-F32.xyz
- SI_geoms/D_irc/D-ts2-F36.xyz
- SI_geoms/D_irc/D-ts2-F4.xyz
- SI_geoms/D_irc/D-ts2-F40.xyz
- SI_geoms/D_irc/D-ts2-F44.xyz
- SI_geoms/D_irc/D-ts2-F48.xyz
- SI_geoms/D_irc/D-ts2-F52.xyz
- SI_geoms/D_irc/D-ts2-F56.xyz
- SI_geoms/D_irc/D-ts2-F60.xyz
- SI_geoms/D_irc/D-ts2-F8.xyz
- SI_geoms/D_irc/D-ts2-R10.xyz
- SI_geoms/D_irc/D-ts2-R12.xyz
- SI_geoms/D_irc/D-ts2-R14.xyz
- SI_geoms/D_irc/D-ts2-R16.xyz
- SI_geoms/D_irc/D-ts2-R18.xyz
- SI_geoms/D_irc/D-ts2-R2.xyz
- SI_geoms/D_irc/D-ts2-R20.xyz
- SI_geoms/D_irc/D-ts2-R24.xyz
- SI_geoms/D_irc/D-ts2-R26.xyz
- SI_geoms/D_irc/D-ts2-R28.xyz
- SI_geoms/D_irc/D-ts2-R30.xyz
- SI_geoms/D_irc/D-ts2-R4.xyz
- SI_geoms/D_irc/D-ts2-R6.xyz
- SI_geoms/D_irc/D-ts2-R8.xyz
- SI_geoms/stationary_points/
- SI_geoms/stationary_points/A-prec.xyz
- SI_geoms/stationary_points/A-ts.xyz
- SI_geoms/stationary_points/anti-prec.xyz
- SI_geoms/stationary_points/anti-prod.xyz
- SI_geoms/stationary_points/anti-TS.xyz
- SI_geoms/stationary_points/B-prod.xyz
- SI_geoms/stationary_points/B-reac.xyz
- SI_geoms/stationary_points/B-ts.xyz
- SI_geoms/stationary_points/C-en.xyz
- SI_geoms/stationary_points/C-prec.xyz
- SI_geoms/stationary_points/C-prod.xyz
- SI_geoms/stationary_points/C-ts.xyz
- SI_geoms/stationary_points/D-cb.xyz
- SI_geoms/stationary_points/D-en.xyz
- SI_geoms/stationary_points/D-ns.xyz
- SI_geoms/stationary_points/D-oo.xyz
- SI_geoms/stationary_points/D-ts1.xyz
- SI_geoms/stationary_points/D-ts2.xyz
- SI_geoms/stationary_points/DCDMH.xyz
- SI_geoms/stationary_points/MCDMH.xyz
- SI_geoms/stationary_points/MeCl.xyz
- SI_geoms/stationary_points/MeI.xyz
- SI_geoms/stationary_points/qui.xyz
