# Supplementary material for: Understanding DFT Uncertainties for More Reliable Reactivity Predictions by Advancing the Analysis of Error Sources
Source: J Chem Theory Comput. 2025 Sep 18;21(19):9483–97. doi: 10.1021/acs.jctc.5c00985 (PMC12529897; doi:10.1021/acs.jctc.5c00985)
Supplement: Supplementary file 2 [file ct5c00985_si_002.zip › SI_geoms/A_irc/A-ts-R1.xyz]

6
A-ts-R.out 1
C     0.003686   0.001287   0.050856 
H    -1.076451  -0.000124  -0.001798 
H     0.543723   0.934938  -0.031138 
H     0.543739  -0.935392   0.018898 
Cl    0.006150   0.062185   2.294238 
Cl   -0.007732  -0.062610  -2.311285 
