# Supplementary material for: Understanding DFT Uncertainties for More Reliable Reactivity Predictions by Advancing the Analysis of Error Sources
Source: J Chem Theory Comput. 2025 Sep 18;21(19):9483–97. doi: 10.1021/acs.jctc.5c00985 (PMC12529897; doi:10.1021/acs.jctc.5c00985)
Supplement: Supplementary file 2 [file ct5c00985_si_002.zip › SI_geoms/A_irc/A-ts-R11.xyz]

6
A-ts-R.out 11
C     0.007527   0.018770   0.453390 
H    -1.017638   0.007345   0.103464 
H     0.516788   0.900046   0.081846 
H     0.524952  -0.876812   0.137751 
Cl    0.006094   0.060449   2.284600 
Cl   -0.009372  -0.067771  -2.449497 
