# Supplementary material for: Understanding DFT Uncertainties for More Reliable Reactivity Predictions by Advancing the Analysis of Error Sources
Source: J Chem Theory Comput. 2025 Sep 18;21(19):9483–97. doi: 10.1021/acs.jctc.5c00985 (PMC12529897; doi:10.1021/acs.jctc.5c00985)
Supplement: Supplementary file 2 [file ct5c00985_si_002.zip › SI_geoms/A_irc/A-ts-R2.xyz]

6
A-ts-R.out 2
C     0.003846   0.002670   0.101568 
H    -1.073872  -0.000211  -0.005491 
H     0.542451   0.932701  -0.034615 
H     0.542535  -0.933236   0.015862 
Cl    0.006151   0.062007   2.285742 
Cl   -0.007791  -0.062902  -2.319898 
