# Supplementary material for: Understanding DFT Uncertainties for More Reliable Reactivity Predictions by Advancing the Analysis of Error Sources
Source: J Chem Theory Comput. 2025 Sep 18;21(19):9483–97. doi: 10.1021/acs.jctc.5c00985 (PMC12529897; doi:10.1021/acs.jctc.5c00985)
Supplement: Supplementary file 2 [file ct5c00985_si_002.zip › SI_geoms/A_irc/A-ts-R3.xyz]

6
A-ts-R.out 3
C     0.004010   0.004091   0.152119 
H    -1.067702  -0.000281  -0.008012 
H     0.539430   0.927402  -0.036317 
H     0.539597  -0.928007   0.013680 
Cl    0.006147   0.061795   2.277163 
Cl   -0.007850  -0.063174  -2.328481 
