# Supplementary material for: Understanding DFT Uncertainties for More Reliable Reactivity Predictions by Advancing the Analysis of Error Sources
Source: J Chem Theory Comput. 2025 Sep 18;21(19):9483–97. doi: 10.1021/acs.jctc.5c00985 (PMC12529897; doi:10.1021/acs.jctc.5c00985)
Supplement: Supplementary file 2 [file ct5c00985_si_002.zip › SI_geoms/A_irc/A-ts-R4.xyz]

6
A-ts-R.out 4
C     0.004174   0.005456   0.202645 
H    -1.059520  -0.000297  -0.009194 
H     0.535449   0.920504  -0.036874 
H     0.535724  -0.920990   0.013111 
Cl    0.006141   0.061583   2.268487 
Cl   -0.007910  -0.063433  -2.337078 
