# Supplementary material for: Understanding DFT Uncertainties for More Reliable Reactivity Predictions by Advancing the Analysis of Error Sources
Source: J Chem Theory Comput. 2025 Sep 18;21(19):9483–97. doi: 10.1021/acs.jctc.5c00985 (PMC12529897; doi:10.1021/acs.jctc.5c00985)
Supplement: Supplementary file 2 [file ct5c00985_si_002.zip › SI_geoms/A_irc/A-ts-R5.xyz]

6
A-ts-R.out 5
C     0.004347   0.006869   0.252904 
H    -1.049910  -0.000237  -0.004632 
H     0.530833   0.912548  -0.031633 
H     0.531211  -0.912707   0.017506 
Cl    0.006131   0.061351   2.259457 
Cl   -0.007973  -0.063696  -2.345704 
