# Supplementary material for: Understanding DFT Uncertainties for More Reliable Reactivity Predictions by Advancing the Analysis of Error Sources
Source: J Chem Theory Comput. 2025 Sep 18;21(19):9483–97. doi: 10.1021/acs.jctc.5c00985 (PMC12529897; doi:10.1021/acs.jctc.5c00985)
Supplement: Supplementary file 2 [file ct5c00985_si_002.zip › SI_geoms/A_irc/A-ts-R6.xyz]

6
A-ts-R.out 6
C     0.004517   0.008240   0.302809 
H    -1.040437   0.000078   0.005388 
H     0.526235   0.904905  -0.020889 
H     0.526705  -0.904193   0.027936 
Cl    0.006129   0.061115   2.250414 
Cl   -0.008040  -0.063965  -2.354685 
