# Supplementary material for: Understanding DFT Uncertainties for More Reliable Reactivity Predictions by Advancing the Analysis of Error Sources
Source: J Chem Theory Comput. 2025 Sep 18;21(19):9483–97. doi: 10.1021/acs.jctc.5c00985 (PMC12529897; doi:10.1021/acs.jctc.5c00985)
Supplement: Supplementary file 2 [file ct5c00985_si_002.zip › SI_geoms/A_irc/A-ts-R7.xyz]

6
A-ts-R.out 7
C     0.004717   0.009699   0.352069 
H    -1.031241   0.000532   0.022008 
H     0.521931   0.897807  -0.003366 
H     0.522581  -0.895935   0.044181 
Cl    0.006121   0.060882   2.242178 
Cl   -0.008122  -0.064280  -2.364805 
