# Supplementary material for: Understanding DFT Uncertainties for More Reliable Reactivity Predictions by Advancing the Analysis of Error Sources
Source: J Chem Theory Comput. 2025 Sep 18;21(19):9483–97. doi: 10.1021/acs.jctc.5c00985 (PMC12529897; doi:10.1021/acs.jctc.5c00985)
Supplement: Supplementary file 2 [file ct5c00985_si_002.zip › SI_geoms/A_irc/A-ts-R8.xyz]

6
A-ts-R.out 8
C     0.005005   0.011151   0.399268 
H    -1.023396   0.001215   0.042422 
H     0.518209   0.892381   0.017699 
H     0.519287  -0.888268   0.066621 
Cl    0.006128   0.060747   2.238587 
Cl   -0.008252  -0.064727  -2.379254 
