# Supplementary material for: Understanding DFT Uncertainties for More Reliable Reactivity Predictions by Advancing the Analysis of Error Sources
Source: J Chem Theory Comput. 2025 Sep 18;21(19):9483–97. doi: 10.1021/acs.jctc.5c00985 (PMC12529897; doi:10.1021/acs.jctc.5c00985)
Supplement: Supplementary file 2 [file ct5c00985_si_002.zip › SI_geoms/B_irc/B-ts-F1.xyz]

63
B-ts-F.out 1
C    -2.691492   1.992780  -0.056660 
C    -1.329771   2.500965  -0.489688 
O    -2.606595   0.875781   0.615072 
C    -0.283958   1.787115   0.351208 
C    -0.686801   0.341937   0.511158 
C    -0.332867  -0.337201   1.720058 
H    -0.631973  -1.385112   1.804913 
O    -3.744441   2.541024  -0.337957 
H    -0.395518   0.245422   2.642276 
H     0.723690   1.817907  -0.095053 
H    -0.208340   2.236674   1.351568 
H    -1.222083   2.253006  -1.558018 
H    -1.292651   3.593971  -0.406998 
C    -0.771774  -0.494962  -0.724083 
C    -0.914269  -2.116737  -2.999691 
C     0.144830  -0.318061  -1.767735 
C    -1.732075  -1.509164  -0.814776 
C    -1.812493  -2.311450  -1.948488 
C     0.065441  -1.131304  -2.899436 
H     0.959010   0.407299  -1.673301 
H    -2.422489  -1.651664   0.019490 
H    -2.567985  -3.097062  -2.011646 
H     0.790055  -0.996063  -3.703325 
H    -0.969644  -2.745853  -3.889288 
N     3.674576  -0.222677   0.647813 
C     3.873913   0.618148  -0.381568 
C     5.393174   0.739581  -0.636786 
N     5.879719   0.104373   0.582236 
C     4.860119  -0.624433   1.232795 
O     5.025486  -1.410826   2.123437 
O     3.038389   1.197340  -1.059757 
Cl    1.668989  -0.375726   1.260941 
Cl    7.477955  -0.466132   0.665111 
C     5.821344   2.195068  -0.738246 
H     6.908698   2.260944  -0.892078 
H     5.562287   2.731824   0.184166 
H     5.304097   2.669020  -1.583263 
C     5.731518  -0.047796  -1.902991 
H     6.813432  -0.019423  -2.095452 
H     5.199091   0.397596  -2.754328 
H     5.418358  -1.096787  -1.798011 
H    -3.989862   0.306936   0.682643 
N    -5.023879  -0.033703   0.586557 
C    -5.195303  -1.372143   1.208742 
H    -4.753039  -1.334849   2.212788 
H    -4.610452  -2.081593   0.607779 
C    -5.914956   0.965823   1.244300 
H    -5.725352   0.891798   2.323793 
H    -5.577128   1.949220   0.896293 
C    -5.322661  -0.100127  -0.874118 
H    -4.504798  -0.662706  -1.346115 
H    -5.267137   0.934020  -1.235976 
C    -6.695525  -1.729313   1.224454 
H    -6.835763  -2.771329   0.906767 
H    -7.104722  -1.642280   2.241446 
C    -6.704364  -0.752004  -1.071533 
H    -6.603836  -1.778506  -1.453970 
H    -7.281813  -0.185223  -1.814200 
C    -7.377633   0.643763   0.882181 
H    -7.765555   1.373910   0.157319 
H    -8.010806   0.707614   1.777592 
C    -7.432733  -0.767726   0.280668 
H    -8.474310  -1.088744   0.150199 
