# Supplementary material for: Understanding DFT Uncertainties for More Reliable Reactivity Predictions by Advancing the Analysis of Error Sources
Source: J Chem Theory Comput. 2025 Sep 18;21(19):9483–97. doi: 10.1021/acs.jctc.5c00985 (PMC12529897; doi:10.1021/acs.jctc.5c00985)
Supplement: Supplementary file 2 [file ct5c00985_si_002.zip › SI_geoms/B_irc/B-ts-F10.xyz]

63
B-ts-F.out 10
C    -2.603922   1.990657  -0.067753 
C    -1.291958   2.554416  -0.521530 
O    -2.389764   0.834013   0.612815 
C    -0.266304   1.813858   0.315585 
C    -0.881415   0.428222   0.485538 
C    -0.302493  -0.302681   1.691190 
H    -0.697518  -1.321709   1.793926 
O    -3.707598   2.438891  -0.269573 
H    -0.449521   0.264594   2.619831 
H     0.742433   1.764478  -0.116617 
H    -0.175845   2.270331   1.312847 
H    -1.191026   2.310118  -1.592145 
H    -1.294831   3.646650  -0.427482 
C    -0.821957  -0.465075  -0.742497 
C    -0.906377  -2.118705  -3.000020 
C     0.133667  -0.312326  -1.752713 
C    -1.757779  -1.501581  -0.835096 
C    -1.811723  -2.321727  -1.957517 
C     0.071519  -1.132985  -2.882928 
H     0.956635   0.404207  -1.646693 
H    -2.454203  -1.661099  -0.006698 
H    -2.548662  -3.125229  -2.018041 
H     0.814067  -1.003663  -3.671354 
H    -0.944636  -2.750343  -3.888713 
N     3.698895  -0.237575   0.631163 
C     3.892819   0.607134  -0.377482 
C     5.411600   0.748287  -0.642628 
N     5.903419   0.124993   0.579686 
C     4.872933  -0.619492   1.212082 
O     5.047630  -1.405164   2.108991 
O     3.047479   1.192916  -1.059211 
Cl    1.515685  -0.387527   1.315438 
Cl    7.493758  -0.467493   0.660344 
C     5.828953   2.204804  -0.748043 
H     6.915255   2.284471  -0.907507 
H     5.569660   2.736508   0.177526 
H     5.300528   2.676430  -1.588017 
C     5.744369  -0.043673  -1.906779 
H     6.824924  -0.019340  -2.110763 
H     5.202574   0.395694  -2.755860 
H     5.430056  -1.091316  -1.791080 
H    -4.041550   0.253581   0.696868 
N    -5.025124  -0.039003   0.587699 
C    -5.199473  -1.384565   1.210902 
H    -4.755207  -1.345644   2.213488 
H    -4.614720  -2.089718   0.605793 
C    -5.917387   0.965209   1.251387 
H    -5.728157   0.883117   2.329984 
H    -5.581491   1.949563   0.909735 
C    -5.322397  -0.102652  -0.880395 
H    -4.501550  -0.662550  -1.349966 
H    -5.274838   0.931825  -1.239305 
C    -6.699543  -1.731439   1.225490 
H    -6.841751  -2.772995   0.908556 
H    -7.107895  -1.642926   2.242335 
C    -6.703205  -0.755367  -1.071353 
H    -6.601164  -1.781766  -1.452309 
H    -7.278625  -0.189463  -1.815772 
C    -7.376755   0.642830   0.881758 
H    -7.760643   1.374589   0.156850 
H    -8.010557   0.708474   1.776125 
C    -7.432163  -0.768272   0.280362 
H    -8.473912  -1.086689   0.148498 
