# Supplementary material for: Understanding DFT Uncertainties for More Reliable Reactivity Predictions by Advancing the Analysis of Error Sources
Source: J Chem Theory Comput. 2025 Sep 18;21(19):9483–97. doi: 10.1021/acs.jctc.5c00985 (PMC12529897; doi:10.1021/acs.jctc.5c00985)
Supplement: Supplementary file 2 [file ct5c00985_si_002.zip › SI_geoms/B_irc/B-ts-F12.xyz]

63
B-ts-F.out 12
C    -2.584014   1.987624  -0.067057 
C    -1.280810   2.566312  -0.529603 
O    -2.356064   0.834140   0.616620 
C    -0.253308   1.819651   0.300946 
C    -0.890233   0.440407   0.476296 
C    -0.318936  -0.288823   1.686656 
H    -0.730493  -1.301335   1.793190 
O    -3.697912   2.411331  -0.250303 
H    -0.475628   0.284931   2.610289 
H     0.753393   1.761668  -0.134430 
H    -0.155820   2.276066   1.297640 
H    -1.183862   2.331626  -1.602576 
H    -1.291667   3.657452  -0.423993 
C    -0.831839  -0.458432  -0.748297 
C    -0.901610  -2.120949  -2.999423 
C     0.130512  -0.311039  -1.751052 
C    -1.767632  -1.495721  -0.842704 
C    -1.811900  -2.322794  -1.960918 
C     0.074763  -1.134360  -2.879047 
H     0.955640   0.402525  -1.641682 
H    -2.468368  -1.654472  -0.017601 
H    -2.545245  -3.129492  -2.021442 
H     0.822923  -1.007779  -3.662517 
H    -0.932915  -2.755971  -3.885936 
N     3.701271  -0.242739   0.628259 
C     3.896347   0.604544  -0.377178 
C     5.416145   0.750789  -0.643850 
N     5.909112   0.130875   0.579394 
C     4.877282  -0.618971   1.207671 
O     5.056437  -1.404518   2.104251 
O     3.050802   1.191615  -1.059461 
Cl    1.475608  -0.391288   1.330616 
Cl    7.498861  -0.467652   0.658228 
C     5.830651   2.208103  -0.751881 
H     6.916333   2.289979  -0.914802 
H     5.573328   2.739753   0.174290 
H     5.298509   2.678278  -1.590376 
C     5.749209  -0.041999  -1.907638 
H     6.829347  -0.015598  -2.113822 
H     5.204578   0.394797  -2.756293 
H     5.437468  -1.090195  -1.789809 
H    -4.037855   0.255354   0.698033 
N    -5.025233  -0.040812   0.588339 
C    -5.200671  -1.387566   1.210706 
H    -4.755816  -1.350037   2.213098 
H    -4.617122  -2.092746   0.604459 
C    -5.918057   0.962825   1.253664 
H    -5.730055   0.877649   2.332255 
H    -5.581743   1.948009   0.915478 
C    -5.322702  -0.103538  -0.880482 
H    -4.501550  -0.662336  -1.350820 
H    -5.276657   0.931141  -1.238750 
C    -6.701150  -1.732488   1.225821 
H    -6.844585  -2.774050   0.909483 
H    -7.109195  -1.642952   2.242699 
C    -6.703007  -0.757013  -1.071270 
H    -6.600357  -1.783750  -1.451129 
H    -7.278213  -0.192117  -1.816623 
C    -7.376916   0.642147   0.881608 
H    -7.758906   1.374355   0.156140 
H    -8.012018   0.708462   1.775003 
C    -7.432588  -0.768926   0.280173 
H    -8.474430  -1.086737   0.147783 
