# Supplementary material for: Understanding DFT Uncertainties for More Reliable Reactivity Predictions by Advancing the Analysis of Error Sources
Source: J Chem Theory Comput. 2025 Sep 18;21(19):9483–97. doi: 10.1021/acs.jctc.5c00985 (PMC12529897; doi:10.1021/acs.jctc.5c00985)
Supplement: Supplementary file 2 [file ct5c00985_si_002.zip › SI_geoms/B_irc/B-ts-F14.xyz]

63
B-ts-F.out 14
C    -2.568300   1.985964  -0.063718 
C    -1.271572   2.575419  -0.537071 
O    -2.330319   0.839969   0.621836 
C    -0.236892   1.824736   0.283316 
C    -0.888995   0.450192   0.466643 
C    -0.341434  -0.275052   1.685605 
H    -0.771150  -1.280317   1.795011 
O    -3.690626   2.388972  -0.232779 
H    -0.508223   0.308416   2.601742 
H     0.766852   1.761478  -0.158862 
H    -0.130170   2.281062   1.279293 
H    -1.182925   2.348505  -1.612261 
H    -1.286717   3.665499  -0.422339 
C    -0.837378  -0.452717  -0.755615 
C    -0.895662  -2.125186  -2.998465 
C     0.130080  -0.310755  -1.752940 
C    -1.777424  -1.486627  -0.851916 
C    -1.813355  -2.321088  -1.965193 
C     0.079784  -1.138020  -2.877625 
H     0.957443   0.399836  -1.641510 
H    -2.482424  -1.641699  -0.029657 
H    -2.546268  -3.128166  -2.026191 
H     0.832215  -1.015081  -3.657612 
H    -0.921481  -2.764953  -3.881750 
N     3.703202  -0.248322   0.625814 
C     3.899668   0.601624  -0.377060 
C     5.420503   0.753576  -0.645133 
N     5.915120   0.137658   0.579083 
C     4.882666  -0.618686   1.203110 
O     5.068189  -1.404606   2.098197 
O     3.054373   1.189750  -1.060112 
Cl    1.434386  -0.398049   1.351140 
Cl    7.504978  -0.467100   0.654820 
C     5.831865   2.211757  -0.756760 
H     6.917063   2.295135  -0.922379 
H     5.576114   2.744134   0.169448 
H     5.296699   2.679772  -1.594523 
C     5.755215  -0.039791  -1.908336 
H     6.835068  -0.010646  -2.115547 
H     5.208354   0.394378  -2.756956 
H     5.446445  -1.088747  -1.789084 
H    -4.037925   0.256407   0.698680 
N    -5.025725  -0.043082   0.589011 
C    -5.201567  -1.390632   1.210253 
H    -4.756036  -1.354476   2.212415 
H    -4.619247  -2.095838   0.602846 
C    -5.918762   0.959766   1.255966 
H    -5.731956   0.871680   2.334536 
H    -5.581476   1.945581   0.920869 
C    -5.323245  -0.104402  -0.880181 
H    -4.501731  -0.661792  -1.351491 
H    -5.278296   0.930704  -1.237306 
C    -6.702594  -1.733642   1.226117 
H    -6.847031  -2.775311   0.910685 
H    -7.110063  -1.642820   2.243098 
C    -6.702832  -0.759027  -1.071131 
H    -6.599278  -1.786029  -1.449986 
H    -7.277725  -0.195095  -1.817449 
C    -7.377119   0.641047   0.881151 
H    -7.756819   1.373729   0.154955 
H    -8.013620   0.708340   1.773458 
C    -7.433242  -0.770053   0.279866 
H    -8.475137  -1.087449   0.147051 
