# Supplementary material for: Understanding DFT Uncertainties for More Reliable Reactivity Predictions by Advancing the Analysis of Error Sources
Source: J Chem Theory Comput. 2025 Sep 18;21(19):9483–97. doi: 10.1021/acs.jctc.5c00985 (PMC12529897; doi:10.1021/acs.jctc.5c00985)
Supplement: Supplementary file 2 [file ct5c00985_si_002.zip › SI_geoms/B_irc/B-ts-F16.xyz]

63
B-ts-F.out 16
C    -2.557501   1.988886  -0.060362 
C    -1.264814   2.583356  -0.544116 
O    -2.311155   0.848283   0.625681 
C    -0.221778   1.828216   0.264528 
C    -0.887788   0.459466   0.457393 
C    -0.366340  -0.261677   1.687346 
H    -0.815845  -1.257732   1.799536 
O    -3.685983   2.377265  -0.218693 
H    -0.542669   0.334303   2.593529 
H     0.777230   1.757493  -0.187458 
H    -0.100217   2.285896   1.258111 
H    -1.187009   2.363006  -1.621393 
H    -1.279682   3.672607  -0.422396 
C    -0.839398  -0.446796  -0.763681 
C    -0.889135  -2.131369  -2.997943 
C     0.133491  -0.312657  -1.756872 
C    -1.786346  -1.474224  -0.863166 
C    -1.816328  -2.316248  -1.971069 
C     0.087298  -1.145280  -2.877569 
H     0.964515   0.393503  -1.644676 
H    -2.498702  -1.621210  -0.045759 
H    -2.552269  -3.120429  -2.032839 
H     0.844948  -1.028888  -3.653480 
H    -0.909743  -2.777987  -3.876333 
N     3.705698  -0.253747   0.624621 
C     3.902512   0.598215  -0.376745 
C     5.424237   0.756510  -0.646508 
N     5.921228   0.144895   0.578527 
C     4.889233  -0.618837   1.198521 
O     5.082372  -1.406364   2.090696 
O     3.057426   1.186573  -1.061048 
Cl    1.396608  -0.409398   1.378643 
Cl    7.511560  -0.465226   0.649566 
C     5.831693   2.215725  -0.762662 
H     6.916305   2.300898  -0.931367 
H     5.577417   2.749913   0.162912 
H     5.293336   2.680459  -1.600231 
C     5.762281  -0.037051  -1.908874 
H     6.841957  -0.003000  -2.116282 
H     5.213220   0.393565  -2.757924 
H     5.458654  -1.087398  -1.788472 
H    -4.038967   0.256452   0.699436 
N    -5.025958  -0.045659   0.589894 
C    -5.202328  -1.394275   1.209485 
H    -4.755790  -1.360133   2.211265 
H    -4.621672  -2.099428   0.600408 
C    -5.919689   0.955852   1.258717 
H    -5.734705   0.863862   2.337271 
H    -5.581180   1.942539   0.927604 
C    -5.324076  -0.105111  -0.879578 
H    -4.502082  -0.660403  -1.352404 
H    -5.280828   0.930703  -1.234918 
C    -6.703944  -1.735266   1.226487 
H    -6.849550  -2.777160   0.912387 
H    -7.110636  -1.642836   2.243632 
C    -6.702651  -0.761579  -1.070898 
H    -6.597556  -1.788870  -1.448544 
H    -7.277341  -0.199064  -1.818431 
C    -7.377471   0.639348   0.880426 
H    -7.754285   1.372402   0.153095 
H    -8.015827   0.708055   1.771288 
C    -7.434021  -0.771886   0.279548 
H    -8.475918  -1.089047   0.146307 
