# Supplementary material for: Understanding DFT Uncertainties for More Reliable Reactivity Predictions by Advancing the Analysis of Error Sources
Source: J Chem Theory Comput. 2025 Sep 18;21(19):9483–97. doi: 10.1021/acs.jctc.5c00985 (PMC12529897; doi:10.1021/acs.jctc.5c00985)
Supplement: Supplementary file 2 [file ct5c00985_si_002.zip › SI_geoms/B_irc/B-ts-F18.xyz]

63
B-ts-F.out 18
C    -2.551127   1.996857  -0.059255 
C    -1.260401   2.591562  -0.549537 
O    -2.297037   0.856326   0.623860 
C    -0.211296   1.830292   0.247830 
C    -0.893564   0.468520   0.449901 
C    -0.387852  -0.249250   1.689992 
H    -0.860406  -1.233502   1.807010 
O    -3.683247   2.377942  -0.208803 
H    -0.574238   0.361938   2.584250 
H     0.781244   1.749508  -0.217065 
H    -0.069598   2.290062   1.237608 
H    -1.193459   2.377830  -1.628760 
H    -1.270840   3.679804  -0.421037 
C    -0.839734  -0.441458  -0.771219 
C    -0.882375  -2.138337  -2.997683 
C     0.140948  -0.317917  -1.759163 
C    -1.795288  -1.459935  -0.876178 
C    -1.821211  -2.308691  -1.978939 
C     0.097968  -1.156320  -2.875958 
H     0.978668   0.380298  -1.645639 
H    -2.520641  -1.592040  -0.067749 
H    -2.565620  -3.104550  -2.044219 
H     0.864622  -1.051841  -3.644953 
H    -0.897009  -2.793656  -3.869763 
N     3.708866  -0.258026   0.625101 
C     3.904675   0.594458  -0.376023 
C     5.426700   0.759097  -0.647723 
N     5.926634   0.151351   0.577757 
C     4.896108  -0.619682   1.194537 
O     5.096582  -1.410185   2.082603 
O     3.059142   1.181783  -1.061747 
Cl    1.367135  -0.423682   1.409060 
Cl    7.517617  -0.462121   0.642996 
C     5.828830   2.219666  -0.768951 
H     6.912256   2.308278  -0.943253 
H     5.576379   2.756645   0.155476 
H     5.285045   2.679383  -1.605999 
C     5.769721  -0.033835  -1.909262 
H     6.848997   0.010830  -2.117376 
H     5.216342   0.390557  -2.758689 
H     5.477233  -1.087154  -1.787213 
H    -4.039482   0.255193   0.700657 
N    -5.026034  -0.048451   0.591211 
C    -5.202838  -1.398822   1.208059 
H    -4.754080  -1.368511   2.208945 
H    -4.625020  -2.103555   0.595699 
C    -5.920805   0.950793   1.262782 
H    -5.739015   0.851986   2.341336 
H    -5.580451   1.938972   0.938199 
C    -5.325212  -0.104962  -0.878471 
H    -4.502235  -0.656420  -1.353869 
H    -5.285275   0.932200  -1.230490 
C    -6.705063  -1.737451   1.227105 
H    -6.852298  -2.779747   0.915030 
H    -7.110526  -1.642933   2.244566 
C    -6.702091  -0.764709  -1.070366 
H    -6.594012  -1.792511  -1.445908 
H    -7.276908  -0.204986  -1.819854 
C    -7.377827   0.637106   0.879603 
H    -7.750523   1.370279   0.150272 
H    -8.019092   0.707876   1.768202 
C    -7.434695  -0.774418   0.279399 
H    -8.476499  -1.091665   0.145607 
