# Supplementary material for: Understanding DFT Uncertainties for More Reliable Reactivity Predictions by Advancing the Analysis of Error Sources
Source: J Chem Theory Comput. 2025 Sep 18;21(19):9483–97. doi: 10.1021/acs.jctc.5c00985 (PMC12529897; doi:10.1021/acs.jctc.5c00985)
Supplement: Supplementary file 2 [file ct5c00985_si_002.zip › SI_geoms/B_irc/B-ts-F2.xyz]

63
B-ts-F.out 2
C    -2.682544   1.992654  -0.057928 
C    -1.326183   2.506581  -0.492969 
O    -2.583444   0.871101   0.614054 
C    -0.283177   1.790481   0.348015 
C    -0.710131   0.351654   0.508312 
C    -0.322240  -0.335144   1.717155 
H    -0.638410  -1.378645   1.803486 
O    -3.741388   2.531518  -0.331557 
H    -0.401336   0.245953   2.639962 
H     0.725443   1.810788  -0.096012 
H    -0.205847   2.240182   1.348232 
H    -1.219245   2.258231  -1.561330 
H    -1.292966   3.599555  -0.409899 
C    -0.777272  -0.492015  -0.726239 
C    -0.913665  -2.116753  -2.999703 
C     0.143934  -0.317311  -1.766187 
C    -1.734330  -1.508968  -0.816520 
C    -1.812457  -2.312568  -1.949270 
C     0.065991  -1.131439  -2.897793 
H     0.959601   0.406651  -1.670210 
H    -2.424986  -1.653483   0.017387 
H    -2.566122  -3.099954  -2.012184 
H     0.792407  -0.996810  -3.700145 
H    -0.967595  -2.745970  -3.889306 
N     3.678575  -0.224105   0.645591 
C     3.876402   0.616632  -0.380666 
C     5.395294   0.740552  -0.637469 
N     5.882588   0.106637   0.581859 
C     4.861327  -0.623664   1.230140 
O     5.027594  -1.410082   2.121901 
O     3.039175   1.196772  -1.059593 
Cl    1.651391  -0.377170   1.267252 
Cl    7.479598  -0.466297   0.664665 
C     5.822209   2.196036  -0.739205 
H     6.909496   2.263701  -0.893415 
H     5.562860   2.732032   0.183623 
H     5.303716   2.669827  -1.583630 
C     5.732795  -0.047370  -1.903394 
H     6.814572  -0.019836  -2.097256 
H     5.199314   0.397417  -2.754467 
H     5.419170  -1.096113  -1.797064 
H    -3.998684   0.296607   0.684842 
N    -5.024165  -0.034279   0.586631 
C    -5.195759  -1.373623   1.209097 
H    -4.753163  -1.335754   2.212886 
H    -4.610771  -2.082394   0.607631 
C    -5.915227   0.966128   1.245069 
H    -5.725456   0.891314   2.324400 
H    -5.577366   1.949361   0.897329 
C    -5.322615  -0.100301  -0.875059 
H    -4.504343  -0.662655  -1.346495 
H    -5.267779   0.933921  -1.236374 
C    -6.695871  -1.729469   1.224571 
H    -6.836182  -2.771414   0.906936 
H    -7.104929  -1.642338   2.241540 
C    -6.704201  -0.752266  -1.071519 
H    -6.603480  -1.778694  -1.453884 
H    -7.281364  -0.185492  -1.814327 
C    -7.377458   0.643743   0.882107 
H    -7.765013   1.374050   0.157293 
H    -8.010540   0.707798   1.777481 
C    -7.432575  -0.767710   0.280647 
H    -8.474144  -1.088459   0.150050 
