# Supplementary material for: Understanding DFT Uncertainties for More Reliable Reactivity Predictions by Advancing the Analysis of Error Sources
Source: J Chem Theory Comput. 2025 Sep 18;21(19):9483–97. doi: 10.1021/acs.jctc.5c00985 (PMC12529897; doi:10.1021/acs.jctc.5c00985)
Supplement: Supplementary file 2 [file ct5c00985_si_002.zip › SI_geoms/B_irc/B-ts-F20.xyz]

63
B-ts-F.out 20
C    -2.549359   2.005756  -0.058836 
C    -1.257487   2.598087  -0.554450 
O    -2.297548   0.865184   0.620647 
C    -0.203695   1.832045   0.234450 
C    -0.887138   0.473177   0.442423 
C    -0.404407  -0.238873   1.692728 
H    -0.906566  -1.213260   1.815880 
O    -3.681381   2.387338  -0.203013 
H    -0.596166   0.385351   2.577945 
H     0.783899   1.748367  -0.237576 
H    -0.051246   2.291885   1.221443 
H    -1.196655   2.389810  -1.635091 
H    -1.263618   3.686529  -0.422123 
C    -0.838988  -0.437923  -0.777118 
C    -0.876590  -2.144742  -2.997235 
C     0.151935  -0.327984  -1.757136 
C    -1.806745  -1.443939  -0.890293 
C    -1.830134  -2.297803  -1.989280 
C     0.111967  -1.171564  -2.870175 
H     0.996082   0.361220  -1.637686 
H    -2.546236  -1.562121  -0.093528 
H    -2.585033  -3.083617  -2.061608 
H     0.888671  -1.079003  -3.629527 
H    -0.887842  -2.804496  -3.865552 
N     3.711589  -0.261792   0.627016 
C     3.905714   0.590294  -0.375089 
C     5.427864   0.761025  -0.648530 
N     5.930816   0.156875   0.577436 
C     4.902499  -0.620945   1.191901 
O     5.108883  -1.414896   2.075460 
O     3.059085   1.175652  -1.061672 
Cl    1.347629  -0.436581   1.434689 
Cl    7.522546  -0.458526   0.636545 
C     5.822070   2.223571  -0.774557 
H     6.903863   2.318455  -0.955217 
H     5.571030   2.761914   0.149493 
H     5.270874   2.677421  -1.609880 
C     5.776894  -0.030332  -1.909485 
H     6.853761   0.034476  -2.125180 
H     5.209954   0.380947  -2.756719 
H     5.505951  -1.088824  -1.782158 
H    -4.040743   0.254734   0.702631 
N    -5.026173  -0.051333   0.592930 
C    -5.202874  -1.404247   1.204908 
H    -4.749865  -1.379932   2.204036 
H    -4.629533  -2.107727   0.586845 
C    -5.921838   0.944491   1.268764 
H    -5.744543   0.836465   2.347145 
H    -5.578785   1.934938   0.953576 
C    -5.326989  -0.102373  -0.876842 
H    -4.501844  -0.646192  -1.357149 
H    -5.293762   0.937022  -1.223341 
C    -6.705788  -1.739568   1.228280 
H    -6.855839  -2.782474   0.919584 
H    -7.108900  -1.641284   2.246373 
C    -6.700528  -0.768589  -1.069523 
H    -6.587210  -1.797180  -1.441448 
H    -7.275928  -0.213733  -1.822174 
C    -7.377694   0.635017   0.878193 
H    -7.744009   1.368305   0.145678 
H    -8.023349   0.709499   1.763316 
C    -7.434978  -0.777221   0.279337 
H    -8.476709  -1.094303   0.144849 
