# Supplementary material for: Understanding DFT Uncertainties for More Reliable Reactivity Predictions by Advancing the Analysis of Error Sources
Source: J Chem Theory Comput. 2025 Sep 18;21(19):9483–97. doi: 10.1021/acs.jctc.5c00985 (PMC12529897; doi:10.1021/acs.jctc.5c00985)
Supplement: Supplementary file 2 [file ct5c00985_si_002.zip › SI_geoms/B_irc/B-ts-F24.xyz]

63
B-ts-F.out 24
C    -2.545735   2.027728  -0.066291 
C    -1.248736   2.607800  -0.566748 
O    -2.302189   0.880938   0.604773 
C    -0.197575   1.834968   0.222288 
C    -0.885941   0.480704   0.429513 
C    -0.425610  -0.230058   1.695394 
H    -0.943384  -1.196029   1.811361 
O    -3.675578   2.418042  -0.196843 
H    -0.655154   0.407087   2.569537 
H     0.787144   1.742361  -0.256522 
H    -0.034337   2.296753   1.207168 
H    -1.190004   2.393536  -1.646798 
H    -1.242212   3.696938  -0.440469 
C    -0.837694  -0.434055  -0.785232 
C    -0.861179  -2.153399  -2.996274 
C     0.179165  -0.353166  -1.740572 
C    -1.828774  -1.414835  -0.919621 
C    -1.845869  -2.274331  -2.014270 
C     0.147179  -1.203904  -2.848542 
H     1.042070   0.311137  -1.599949 
H    -2.603576  -1.497531  -0.150641 
H    -2.628670  -3.030229  -2.111220 
H     0.955129  -1.143440  -3.580228 
H    -0.861743  -2.821260  -3.859011 
N     3.718973  -0.269992   0.633394 
C     3.905183   0.579385  -0.370636 
C     5.424849   0.764101  -0.651271 
N     5.937847   0.165881   0.573372 
C     4.915703  -0.624566   1.186120 
O     5.136270  -1.425695   2.060531 
O     3.053351   1.158171  -1.059902 
Cl    1.305376  -0.460333   1.487915 
Cl    7.532757  -0.446317   0.619025 
C     5.803123   2.230630  -0.781873 
H     6.883985   2.338779  -0.958620 
H     5.539020   2.771408   0.137275 
H     5.248703   2.672853  -1.621981 
C     5.779635  -0.024506  -1.912350 
H     6.857888   0.041311  -2.120241 
H     5.218983   0.390199  -2.762090 
H     5.507532  -1.083251  -1.790835 
H    -4.037812   0.253433   0.704545 
N    -5.023736  -0.055246   0.594917 
C    -5.199647  -1.412408   1.199143 
H    -4.739260  -1.397319   2.195096 
H    -4.632246  -2.113189   0.572015 
C    -5.920660   0.935325   1.277240 
H    -5.747085   0.815491   2.355289 
H    -5.575059   1.928670   0.973289 
C    -5.328622  -0.096618  -0.874465 
H    -4.501120  -0.627652  -1.364445 
H    -5.306083   0.946802  -1.210898 
C    -6.703140  -1.744473   1.229254 
H    -6.855122  -2.787950   0.923136 
H    -7.101926  -1.644041   2.248755 
C    -6.696857  -0.773017  -1.067935 
H    -6.575020  -1.801840  -1.436725 
H    -7.274218  -0.224246  -1.823400 
C    -7.375593   0.629635   0.879609 
H    -7.737571   1.364319   0.146600 
H    -8.023809   0.704240   1.762823 
C    -7.432931  -0.782541   0.280162 
H    -8.474271  -1.100421   0.145226 
