# Supplementary material for: Understanding DFT Uncertainties for More Reliable Reactivity Predictions by Advancing the Analysis of Error Sources
Source: J Chem Theory Comput. 2025 Sep 18;21(19):9483–97. doi: 10.1021/acs.jctc.5c00985 (PMC12529897; doi:10.1021/acs.jctc.5c00985)
Supplement: Supplementary file 2 [file ct5c00985_si_002.zip › SI_geoms/B_irc/B-ts-F28.xyz]

63
B-ts-F.out 28
C    -2.540227   2.046852  -0.075231 
C    -1.237359   2.613721  -0.577974 
O    -2.306022   0.894111   0.588405 
C    -0.194583   1.835400   0.218104 
C    -0.894608   0.485240   0.423278 
C    -0.471138  -0.224307   1.698936 
H    -1.000849  -1.183531   1.809113 
O    -3.666417   2.451088  -0.197544 
H    -0.677775   0.412787   2.569366 
H     0.795623   1.737844  -0.250448 
H    -0.043741   2.297739   1.205179 
H    -1.179716   2.390532  -1.656152 
H    -1.223206   3.703290  -0.457524 
C    -0.836739  -0.433155  -0.789510 
C    -0.841669  -2.161251  -2.994946 
C     0.212408  -0.386611  -1.712649 
C    -1.850789  -1.385784  -0.952117 
C    -1.860671  -2.247887  -2.044608 
C     0.190319  -1.242617  -2.817427 
H     1.079220   0.268778  -1.560087 
H    -2.633128  -1.461973  -0.192565 
H    -2.652415  -2.992661  -2.152163 
H     1.007686  -1.193870  -3.535720 
H    -0.841533  -2.827115  -3.858950 
N     3.721488  -0.281610   0.644771 
C     3.897618   0.566785  -0.363638 
C     5.414183   0.766077  -0.654082 
N     5.940605   0.171480   0.566105 
C     4.929813  -0.631066   1.183167 
O     5.165863  -1.437219   2.047970 
O     3.038790   1.135706  -1.051517 
Cl    1.275358  -0.483000   1.535616 
Cl    7.542250  -0.426457   0.596072 
C     5.779377   2.236197  -0.784773 
H     6.858149   2.349681  -0.972420 
H     5.526241   2.770421   0.141054 
H     5.214531   2.679371  -1.616401 
C     5.768999  -0.017551  -1.918347 
H     6.843319   0.062102  -2.139162 
H     5.192229   0.386931  -2.761525 
H     5.513355  -1.079665  -1.792351 
H    -4.032779   0.255186   0.700102 
N    -5.018430  -0.055342   0.592857 
C    -5.190844  -1.415498   1.192280 
H    -4.729243  -1.401294   2.187686 
H    -4.623344  -2.113550   0.562770 
C    -5.915093   0.931389   1.280980 
H    -5.737815   0.812534   2.358168 
H    -5.572446   1.925649   0.975388 
C    -5.328560  -0.089847  -0.875690 
H    -4.501930  -0.617234  -1.370661 
H    -5.309172   0.954916  -1.208010 
C    -6.693942  -1.749309   1.226181 
H    -6.846158  -2.792112   0.918364 
H    -7.090103  -1.650771   2.246938 
C    -6.694875  -0.770283  -1.067960 
H    -6.571239  -1.797376  -1.440729 
H    -7.275708  -0.220546  -1.820165 
C    -7.370525   0.624751   0.885348 
H    -7.734643   1.361170   0.154934 
H    -8.017493   0.697070   1.769604 
C    -7.427633  -0.785794   0.281831 
H    -8.469115  -1.104006   0.148444 
