# Supplementary material for: Understanding DFT Uncertainties for More Reliable Reactivity Predictions by Advancing the Analysis of Error Sources
Source: J Chem Theory Comput. 2025 Sep 18;21(19):9483–97. doi: 10.1021/acs.jctc.5c00985 (PMC12529897; doi:10.1021/acs.jctc.5c00985)
Supplement: Supplementary file 2 [file ct5c00985_si_002.zip › SI_geoms/B_irc/B-ts-F3.xyz]

63
B-ts-F.out 3
C    -2.673476   1.992789  -0.059371 
C    -1.322582   2.512204  -0.496210 
O    -2.559909   0.866038   0.613324 
C    -0.282131   1.793710   0.344696 
C    -0.733801   0.361590   0.505392 
C    -0.312942  -0.332733   1.714074 
H    -0.644425  -1.371933   1.802319 
O    -3.738022   2.521672  -0.324959 
H    -0.406637   0.246318   2.637604 
H     0.727156   1.804212  -0.097175 
H    -0.203318   2.243686   1.344770 
H    -1.216419   2.263461  -1.564625 
H    -1.293408   3.605140  -0.412710 
C    -0.782750  -0.488995  -0.728394 
C    -0.913046  -2.116799  -2.999728 
C     0.143007  -0.316617  -1.764605 
C    -1.736652  -1.508647  -0.818340 
C    -1.812404  -2.313696  -1.950086 
C     0.066555  -1.131581  -2.896137 
H     0.960022   0.406109  -1.667204 
H    -2.427591  -1.655286   0.015175 
H    -2.564223  -3.102872  -2.012729 
H     0.794734  -0.997537  -3.696981 
H    -0.965527  -2.746094  -3.889351 
N     3.682226  -0.225548   0.643429 
C     3.878848   0.615198  -0.379893 
C     5.397380   0.741513  -0.638151 
N     5.885378   0.108885   0.581502 
C     4.862569  -0.622950   1.227564 
O     5.029704  -1.409364   2.120383 
O     3.039961   1.196243  -1.059454 
Cl    1.634056  -0.378580   1.273525 
Cl    7.481231  -0.466459   0.664221 
C     5.823067   2.197006  -0.740169 
H     6.910279   2.266401  -0.894809 
H     5.563480   2.732256   0.183075 
H     5.303329   2.670622  -1.584006 
C     5.734077  -0.046950  -1.903806 
H     6.815710  -0.020209  -2.099082 
H     5.199532   0.397225  -2.754612 
H     5.420024  -1.095456  -1.796165 
H    -4.004692   0.288472   0.686884 
N    -5.024382  -0.034841   0.586715 
C    -5.196238  -1.375016   1.209402 
H    -4.753382  -1.336735   2.212996 
H    -4.611142  -2.083204   0.607480 
C    -5.915464   0.966299   1.245806 
H    -5.725624   0.890737   2.325017 
H    -5.577876   1.949539   0.898531 
C    -5.322573  -0.100512  -0.875879 
H    -4.503964  -0.662633  -1.346947 
H    -5.268646   0.933733  -1.236843 
C    -6.696245  -1.729656   1.224691 
H    -6.836698  -2.771537   0.907120 
H    -7.105184  -1.642399   2.241642 
C    -6.704063  -0.752542  -1.071515 
H    -6.603170  -1.778911  -1.453789 
H    -7.280978  -0.185784  -1.814455 
C    -7.377311   0.643714   0.882054 
H    -7.764498   1.374195   0.157289 
H    -8.010337   0.707965   1.777384 
C    -7.432437  -0.767706   0.280629 
H    -8.474015  -1.088166   0.149911 
