# Supplementary material for: Understanding DFT Uncertainties for More Reliable Reactivity Predictions by Advancing the Analysis of Error Sources
Source: J Chem Theory Comput. 2025 Sep 18;21(19):9483–97. doi: 10.1021/acs.jctc.5c00985 (PMC12529897; doi:10.1021/acs.jctc.5c00985)
Supplement: Supplementary file 2 [file ct5c00985_si_002.zip › SI_geoms/B_irc/B-ts-F32.xyz]

63
B-ts-F.out 32
C    -2.532441   2.061690  -0.086888 
C    -1.221617   2.615831  -0.583531 
O    -2.310167   0.900395   0.568586 
C    -0.189549   1.830041   0.219677 
C    -0.902052   0.485795   0.421384 
C    -0.500175  -0.223453   1.705595 
H    -1.034530  -1.178327   1.810189 
O    -3.653536   2.478939  -0.205728 
H    -0.720829   0.419526   2.569520 
H     0.802413   1.723356  -0.244331 
H    -0.040341   2.292789   1.207060 
H    -1.159933   2.388523  -1.660622 
H    -1.197567   3.705494  -0.466302 
C    -0.836192  -0.435088  -0.789714 
C    -0.815550  -2.170509  -2.991194 
C     0.243540  -0.419830  -1.678950 
C    -1.869345  -1.360263  -0.984750 
C    -1.868364  -2.223972  -2.076177 
C     0.235772  -1.280929  -2.780306 
H     1.120424   0.216828  -1.504386 
H    -2.680332  -1.410706  -0.254451 
H    -2.677969  -2.944085  -2.210192 
H     1.082842  -1.261247  -3.467544 
H    -0.804704  -2.839365  -3.852917 
N     3.722572  -0.296706   0.657877 
C     3.884751   0.552378  -0.351920 
C     5.395912   0.767577  -0.656208 
N     5.938999   0.175018   0.556959 
C     4.941168  -0.639236   1.180717 
O     5.194497  -1.448561   2.037636 
O     3.016396   1.113860  -1.035292 
Cl    1.244721  -0.500939   1.576884 
Cl    7.548134  -0.403546   0.569780 
C     5.743930   2.241894  -0.786415 
H     6.820106   2.367967  -0.981396 
H     5.491033   2.771095   0.142441 
H     5.168406   2.680491  -1.613299 
C     5.747520  -0.008440  -1.926183 
H     6.817557   0.084077  -2.157117 
H     5.158684   0.391142  -2.761934 
H     5.506148  -1.073133  -1.801237 
H    -4.024407   0.259438   0.688652 
N    -5.010828  -0.051804   0.586512 
C    -5.177494  -1.414269   1.182536 
H    -4.712908  -1.401222   2.176625 
H    -4.609410  -2.109116   0.549930 
C    -5.904512   0.931781   1.282352 
H    -5.719186   0.812421   2.358215 
H    -5.565951   1.927372   0.975355 
C    -5.329066  -0.079496  -0.880343 
H    -4.505299  -0.602638  -1.383903 
H    -5.312843   0.967277  -1.207176 
C    -6.679455  -1.752919   1.220184 
H    -6.830034  -2.794028   0.905756 
H    -7.071725  -1.662543   2.243216 
C    -6.695439  -0.760773  -1.068436 
H    -6.572208  -1.785622  -1.447522 
H    -7.281711  -0.207933  -1.814172 
C    -7.362291   0.622116   0.896711 
H    -7.734733   1.361421   0.173388 
H    -8.002598   0.687156   1.786433 
C    -7.419991  -0.785206   0.285595 
H    -8.461727  -1.104429   0.156587 
