# Supplementary material for: Understanding DFT Uncertainties for More Reliable Reactivity Predictions by Advancing the Analysis of Error Sources
Source: J Chem Theory Comput. 2025 Sep 18;21(19):9483–97. doi: 10.1021/acs.jctc.5c00985 (PMC12529897; doi:10.1021/acs.jctc.5c00985)
Supplement: Supplementary file 2 [file ct5c00985_si_002.zip › SI_geoms/B_irc/B-ts-F36.xyz]

63
B-ts-F.out 36
C    -2.522649   2.072453  -0.099253 
C    -1.203568   2.614972  -0.588051 
O    -2.313211   0.906146   0.553438 
C    -0.183463   1.821798   0.223806 
C    -0.906716   0.483103   0.419336 
C    -0.526382  -0.227039   1.709714 
H    -1.070780  -1.178396   1.806448 
O    -3.640158   2.499533  -0.219620 
H    -0.757855   0.418683   2.568836 
H     0.810836   1.709141  -0.232040 
H    -0.039791   2.283138   1.212426 
H    -1.135449   2.385200  -1.664359 
H    -1.169847   3.704548  -0.472718 
C    -0.835071  -0.439220  -0.789670 
C    -0.785003  -2.183585  -2.984855 
C     0.273297  -0.452921  -1.645494 
C    -1.882035  -1.340687  -1.014966 
C    -1.867817  -2.207140  -2.104429 
C     0.279906  -1.318815  -2.743046 
H     1.159690   0.166676  -1.448729 
H    -2.712400  -1.372037  -0.309308 
H    -2.690839  -2.906121  -2.264442 
H     1.148603  -1.321507  -3.402973 
H    -0.762017  -2.856500  -3.843546 
N     3.722494  -0.313292   0.674322 
C     3.867484   0.538834  -0.335125 
C     5.371560   0.769726  -0.656614 
N     5.934227   0.177824   0.547147 
C     4.951991  -0.648508   1.179463 
O     5.223559  -1.460218   2.027874 
O     2.988168   1.094898  -1.009704 
Cl    1.219584  -0.518614   1.614352 
Cl    7.550824  -0.378246   0.540565 
C     5.700593   2.248637  -0.785850 
H     6.771845   2.389604  -0.996775 
H     5.454368   2.771031   0.148677 
H     5.106191   2.682766  -1.601836 
C     5.714894   0.002604  -1.934317 
H     6.783140   0.103509  -2.175893 
H     5.113906   0.404410  -2.762152 
H     5.480166  -1.065249  -1.812894 
H    -4.013998   0.266824   0.670333 
N    -5.001479  -0.044883   0.574481 
C    -5.160940  -1.410823   1.164698 
H    -4.686779  -1.402401   2.154369 
H    -4.597401  -2.101429   0.523339 
C    -5.889323   0.934211   1.283375 
H    -5.692585   0.810643   2.356782 
H    -5.554725   1.931650   0.977244 
C    -5.333792  -0.063454  -0.889338 
H    -4.514727  -0.580851  -1.406082 
H    -5.323084   0.985772  -1.209118 
C    -6.661873  -1.752223   1.213833 
H    -6.813289  -2.791502   0.893832 
H    -7.044886  -1.669233   2.240961 
C    -6.700534  -0.746263  -1.068664 
H    -6.579010  -1.768576  -1.455048 
H    -7.294894  -0.189996  -1.805426 
C    -7.350600   0.623895   0.911145 
H    -7.732363   1.367194   0.196904 
H    -7.981104   0.681663   1.808314 
C    -7.412222  -0.779841   0.291985 
H    -8.454789  -1.099455   0.171066 
