# Supplementary material for: Understanding DFT Uncertainties for More Reliable Reactivity Predictions by Advancing the Analysis of Error Sources
Source: J Chem Theory Comput. 2025 Sep 18;21(19):9483–97. doi: 10.1021/acs.jctc.5c00985 (PMC12529897; doi:10.1021/acs.jctc.5c00985)
Supplement: Supplementary file 2 [file ct5c00985_si_002.zip › SI_geoms/B_irc/B-ts-F4.xyz]

63
B-ts-F.out 4
C    -2.664268   1.992915  -0.060803 
C    -1.318918   2.517857  -0.499457 
O    -2.535795   0.860832   0.612751 
C    -0.280910   1.796836   0.341275 
C    -0.757701   0.371638   0.502521 
C    -0.305140  -0.329994   1.710933 
H    -0.649880  -1.365309   1.801289 
O    -3.734455   2.511515  -0.318181 
H    -0.411376   0.246755   2.635352 
H     0.728865   1.798036  -0.098485 
H    -0.200839   2.247148   1.341236 
H    -1.213579   2.268621  -1.567917 
H    -1.293874   3.610732  -0.415466 
C    -0.788196  -0.485909  -0.730513 
C    -0.912408  -2.116884  -2.999767 
C     0.142042  -0.315973  -1.763003 
C    -1.739032  -1.508203  -0.820240 
C    -1.812338  -2.314827  -1.950929 
C     0.067124  -1.131739  -2.894480 
H     0.960221   0.405706  -1.664350 
H    -2.430211  -1.656942   0.012940 
H    -2.562340  -3.105763  -2.013286 
H     0.796963  -0.998231  -3.693906 
H    -0.963462  -2.746254  -3.889412 
N     3.685567  -0.227002   0.641361 
C     3.881186   0.613856  -0.379244 
C     5.399420   0.742457  -0.638825 
N     5.888077   0.111106   0.581165 
C     4.863830  -0.622288   1.225088 
O     5.031832  -1.408670   2.118877 
O     3.040777   1.195748  -1.059346 
Cl    1.617021  -0.379944   1.279682 
Cl    7.482860  -0.466616   0.663771 
C     5.823912   2.197975  -0.741135 
H     6.911047   2.268970  -0.896184 
H     5.564109   2.732513   0.182508 
H     5.302979   2.671404  -1.584410 
C     5.735359  -0.046535  -1.904217 
H     6.816849  -0.020511  -2.100818 
H     5.199779   0.397046  -2.754758 
H     5.420912  -1.094818  -1.795331 
H    -4.011310   0.280859   0.688827 
N    -5.024598  -0.035394   0.586801 
C    -5.196684  -1.376385   1.209697 
H    -4.753580  -1.337692   2.213101 
H    -4.611469  -2.083977   0.607322 
C    -5.915713   0.966436   1.246543 
H    -5.725794   0.890118   2.325630 
H    -5.578382   1.949689   0.899731 
C    -5.322524  -0.100738  -0.876688 
H    -4.503566  -0.662625  -1.347366 
H    -5.269477   0.933537  -1.237295 
C    -6.696614  -1.729834   1.224803 
H    -6.837182  -2.771656   0.907290 
H    -7.105434  -1.642462   2.241739 
C    -6.703927  -0.752832  -1.071498 
H    -6.602870  -1.779145  -1.453685 
H    -7.280592  -0.186089  -1.814576 
C    -7.377170   0.643664   0.882002 
H    -7.763992   1.374318   0.157282 
H    -8.010151   0.708106   1.777284 
C    -7.432320  -0.767718   0.280607 
H    -8.473906  -1.087901   0.149769 
