# Supplementary material for: Understanding DFT Uncertainties for More Reliable Reactivity Predictions by Advancing the Analysis of Error Sources
Source: J Chem Theory Comput. 2025 Sep 18;21(19):9483–97. doi: 10.1021/acs.jctc.5c00985 (PMC12529897; doi:10.1021/acs.jctc.5c00985)
Supplement: Supplementary file 2 [file ct5c00985_si_002.zip › SI_geoms/B_irc/B-ts-F40.xyz]

63
B-ts-F.out 40
C    -2.510264   2.080328  -0.112340 
C    -1.183793   2.610884  -0.592685 
O    -2.313179   0.914784   0.546280 
C    -0.176546   1.809816   0.227631 
C    -0.911800   0.475259   0.416565 
C    -0.548451  -0.233913   1.713879 
H    -1.097525  -1.182258   1.806221 
O    -3.624992   2.513070  -0.240303 
H    -0.786825   0.414774   2.568430 
H     0.821040   1.688032  -0.221377 
H    -0.035977   2.271480   1.217126 
H    -1.109058   2.378406  -1.667868 
H    -1.142225   3.700208  -0.478523 
C    -0.828847  -0.449666  -0.789428 
C    -0.755873  -2.200788  -2.976447 
C     0.298098  -0.484202  -1.616661 
C    -1.887566  -1.329682  -1.040602 
C    -1.862646  -2.198156  -2.127723 
C     0.319847  -1.356642  -2.708239 
H     1.186381   0.127842  -1.402379 
H    -2.730807  -1.347552  -0.356043 
H    -2.693761  -2.881145  -2.307606 
H     1.214925  -1.383832  -3.340542 
H    -0.721306  -2.878904  -3.830884 
N     3.721573  -0.328733   0.692886 
C     3.848253   0.528321  -0.313926 
C     5.344489   0.774552  -0.654434 
N     5.927924   0.182056   0.538273 
C     4.961725  -0.657050   1.178541 
O     5.252512  -1.471858   2.017249 
O     2.957363   1.081584  -0.976686 
Cl    1.195413  -0.535890   1.647217 
Cl    7.550942  -0.352933   0.508736 
C     5.656325   2.257470  -0.780806 
H     6.724028   2.410958  -1.000652 
H     5.412721   2.773745   0.157835 
H     5.049726   2.688255  -1.589501 
C     5.676900   0.017529  -1.941117 
H     6.739342   0.137346  -2.202911 
H     5.052781   0.413092  -2.756071 
H     5.461853  -1.054989  -1.818603 
H    -4.001712   0.272941   0.645514 
N    -4.990556  -0.037700   0.556939 
C    -5.143821  -1.407938   1.139204 
H    -4.656045  -1.407044   2.122301 
H    -4.589510  -2.094273   0.485315 
C    -5.867875   0.937203   1.284501 
H    -5.655943   0.806977   2.354191 
H    -5.536612   1.936399   0.980056 
C    -5.343007  -0.044260  -0.902217 
H    -4.532043  -0.558207  -1.434832 
H    -5.335631   1.007559  -1.213810 
C    -6.644123  -1.748722   1.205858 
H    -6.800720  -2.785345   0.879804 
H    -7.013388  -1.673337   2.238595 
C    -6.712700  -0.724744  -1.068294 
H    -6.597454  -1.743877  -1.464694 
H    -7.316854  -0.161894  -1.792078 
C    -7.334634   0.630175   0.930800 
H    -7.726342   1.379429   0.228235 
H    -7.952035   0.681197   1.837517 
C    -7.405829  -0.768689   0.301630 
H    -8.450350  -1.086154   0.192460 
