# Supplementary material for: Understanding DFT Uncertainties for More Reliable Reactivity Predictions by Advancing the Analysis of Error Sources
Source: J Chem Theory Comput. 2025 Sep 18;21(19):9483–97. doi: 10.1021/acs.jctc.5c00985 (PMC12529897; doi:10.1021/acs.jctc.5c00985)
Supplement: Supplementary file 2 [file ct5c00985_si_002.zip › SI_geoms/B_irc/B-ts-F5.xyz]

63
B-ts-F.out 5
C    -2.654874   1.993087  -0.062281 
C    -1.315123   2.523624  -0.502762 
O    -2.511216   0.855461   0.612328 
C    -0.279492   1.799869   0.337729 
C    -0.781720   0.381716   0.499771 
C    -0.299156  -0.326801   1.707707 
H    -0.655417  -1.358640   1.800234 
O    -3.730627   2.500930  -0.311127 
H    -0.416012   0.247524   2.633162 
H     0.730624   1.791712  -0.100059 
H    -0.198105   2.250842   1.337444 
H    -1.210560   2.274090  -1.571334 
H    -1.294422   3.616470  -0.418228 
C    -0.793686  -0.482721  -0.732569 
C    -0.911731  -2.117004  -2.999819 
C     0.141001  -0.315359  -1.761352 
C    -1.741524  -1.507639  -0.822245 
C    -1.812257  -2.315976  -1.951818 
C     0.067710  -1.131900  -2.892778 
H     0.960221   0.405364  -1.661464 
H    -2.433093  -1.658542   0.010486 
H    -2.560327  -3.108790  -2.013869 
H     0.799310  -0.998965  -3.690697 
H    -0.961230  -2.746478  -3.889472 
N     3.688566  -0.228493   0.639412 
C     3.883393   0.612608  -0.378718 
C     5.401433   0.743390  -0.639486 
N     5.890696   0.113309   0.580854 
C     4.865141  -0.621687   1.222729 
O     5.034008  -1.408002   2.117370 
O     3.041647   1.195274  -1.059256 
Cl    1.600316  -0.381267   1.285687 
Cl    7.484495  -0.466771   0.663311 
C     5.824750   2.198964  -0.742117 
H     6.911796   2.271556  -0.897639 
H     5.564786   2.732839   0.181904 
H     5.302630   2.672200  -1.584838 
C     5.736660  -0.046120  -1.904631 
H     6.818007  -0.020744  -2.102551 
H     5.200061   0.396855  -2.754912 
H     5.421894  -1.094195  -1.794516 
H    -4.015148   0.274834   0.690695 
N    -5.024806  -0.035948   0.586896 
C    -5.197163  -1.377698   1.209950 
H    -4.753844  -1.338743   2.213207 
H    -4.611864  -2.084788   0.607160 
C    -5.915952   0.966465   1.247258 
H    -5.726047   0.889413   2.326260 
H    -5.579047   1.949846   0.901063 
C    -5.322482  -0.100992  -0.877400 
H    -4.503219  -0.662632  -1.347830 
H    -5.270430   0.933276  -1.237798 
C    -6.697011  -1.730051   1.224921 
H    -6.837774  -2.771814   0.907469 
H    -7.105743  -1.642539   2.241839 
C    -6.703809  -0.753141  -1.071497 
H    -6.602590  -1.779421  -1.453565 
H    -7.280258  -0.186453  -1.814728 
C    -7.377066   0.643604   0.881964 
H    -7.763505   1.374426   0.157262 
H    -8.010058   0.708229   1.777169 
C    -7.432217  -0.767743   0.280585 
H    -8.473820  -1.087644   0.149614 
