# Supplementary material for: Understanding DFT Uncertainties for More Reliable Reactivity Predictions by Advancing the Analysis of Error Sources
Source: J Chem Theory Comput. 2025 Sep 18;21(19):9483–97. doi: 10.1021/acs.jctc.5c00985 (PMC12529897; doi:10.1021/acs.jctc.5c00985)
Supplement: Supplementary file 2 [file ct5c00985_si_002.zip › SI_geoms/B_irc/B-ts-F6.xyz]

63
B-ts-F.out 6
C    -2.645254   1.993103  -0.063681 
C    -1.311162   2.529465  -0.506143 
O    -2.486095   0.850186   0.611985 
C    -0.277842   1.802782   0.334046 
C    -0.805584   0.391769   0.497160 
C    -0.295296  -0.323166   1.704428 
H    -0.660676  -1.352141   1.799226 
O    -3.726581   2.489901  -0.303791 
H    -0.420328   0.248648   2.631085 
H     0.732394   1.785901  -0.101830 
H    -0.195340   2.254439   1.333556 
H    -1.207458   2.279569  -1.574812 
H    -1.294895   3.622217  -0.420825 
C    -0.799176  -0.479440  -0.734542 
C    -0.910996  -2.117177  -2.999883 
C     0.139865  -0.314782  -1.759662 
C    -1.744139  -1.506921  -0.824373 
C    -1.812162  -2.317135  -1.952755 
C     0.068314  -1.132075  -2.891032 
H     0.959925   0.405171  -1.658744 
H    -2.436033  -1.659888   0.007990 
H    -2.558346  -3.111773  -2.014489 
H     0.801565  -0.999658  -3.687543 
H    -0.958941  -2.746767  -3.889534 
N     3.691225  -0.230029   0.637591 
C     3.885460   0.611454  -0.378312 
C     5.403408   0.744311  -0.640132 
N     5.893237   0.115504   0.580568 
C     4.866490  -0.621142   1.220488 
O     5.036264  -1.407363   2.115858 
O     3.042587   1.194820  -1.059198 
Cl    1.583914  -0.382536   1.291544 
Cl    7.486155  -0.466919   0.662829 
C     5.825573   2.199972  -0.743120 
H     6.912526   2.273968  -0.899097 
H     5.565482   2.733228   0.181261 
H     5.302314   2.672975  -1.585318 
C     5.737980  -0.045703  -1.905045 
H     6.819181  -0.020868  -2.104164 
H     5.200389   0.396678  -2.755067 
H     5.422944  -1.093597  -1.793796 
H    -4.021447   0.268688   0.692329 
N    -5.024970  -0.036498   0.587000 
C    -5.197602  -1.379027   1.210205 
H    -4.754062  -1.339767   2.213296 
H    -4.612212  -2.085567   0.606980 
C    -5.916214   0.966474   1.247993 
H    -5.726280   0.888650   2.326886 
H    -5.579589   1.949936   0.902364 
C    -5.322437  -0.101260  -0.878129 
H    -4.502824  -0.662633  -1.348224 
H    -5.271263   0.933038  -1.238214 
C    -6.697413  -1.730256   1.225029 
H    -6.838316  -2.771966   0.907634 
H    -7.106041  -1.642611   2.241934 
C    -6.703684  -0.753474  -1.071478 
H    -6.602310  -1.779717  -1.453433 
H    -7.279903  -0.186825  -1.814864 
C    -7.376961   0.643518   0.881917 
H    -7.763012   1.374513   0.157238 
H    -8.009963   0.708329   1.777048 
C    -7.432137  -0.767787   0.280556 
H    -8.473757  -1.087414   0.149454 
