# Supplementary material for: Understanding DFT Uncertainties for More Reliable Reactivity Predictions by Advancing the Analysis of Error Sources
Source: J Chem Theory Comput. 2025 Sep 18;21(19):9483–97. doi: 10.1021/acs.jctc.5c00985 (PMC12529897; doi:10.1021/acs.jctc.5c00985)
Supplement: Supplementary file 2 [file ct5c00985_si_002.zip › SI_geoms/B_irc/B-ts-F7.xyz]

63
B-ts-F.out 7
C    -2.635359   1.993135  -0.065131 
C    -1.306928   2.535483  -0.509671 
O    -2.460944   0.844922   0.611804 
C    -0.275923   1.805623   0.330154 
C    -0.828603   0.401658   0.494609 
C    -0.293538  -0.318969   1.701031 
H    -0.667271  -1.345352   1.797988 
O    -3.722180   2.478200  -0.295997 
H    -0.425579   0.250553   2.628915 
H     0.734359   1.779562  -0.104106 
H    -0.191928   2.258446   1.329195 
H    -1.203968   2.285784  -1.578584 
H    -1.295396   3.628215  -0.423377 
C    -0.804816  -0.475994  -0.736452 
C    -0.910164  -2.117402  -2.999947 
C     0.138585  -0.314192  -1.757906 
C    -1.746984  -1.506042  -0.826667 
C    -1.812054  -2.318320  -1.953769 
C     0.068962  -1.132252  -2.889175 
H     0.959445   0.404959  -1.655825 
H    -2.439554  -1.661153   0.005037 
H    -2.556132  -3.115005  -2.015176 
H     0.804157  -1.000438  -3.684012 
H    -0.956259  -2.747178  -3.889564 
N     3.693565  -0.231667   0.635875 
C     3.887407   0.610360  -0.378000 
C     5.405394   0.745242  -0.640766 
N     5.895745   0.117727   0.580309 
C     4.867928  -0.620655   1.218339 
O     5.038664  -1.406751   2.114301 
O     3.043620   1.194369  -1.059155 
Cl    1.567560  -0.383755   1.297325 
Cl    7.487868  -0.467067   0.662317 
C     5.826401   2.201034  -0.744176 
H     6.913244   2.276529  -0.900752 
H     5.566284   2.733744   0.180537 
H     5.301975   2.673800  -1.585846 
C     5.739367  -0.045268  -1.905464 
H     6.820421  -0.020891  -2.105843 
H     5.200785   0.396478  -2.755241 
H     5.424189  -1.093003  -1.793060 
H    -4.021460   0.265355   0.693970 
N    -5.025197  -0.037082   0.587112 
C    -5.198123  -1.380289   1.210390 
H    -4.754404  -1.341004   2.213389 
H    -4.612723  -2.086471   0.606792 
C    -5.916454   0.966299   1.248701 
H    -5.726667   0.887735   2.327562 
H    -5.580395   1.950037   0.903927 
C    -5.322406  -0.101567  -0.878692 
H    -4.502533  -0.662660  -1.348726 
H    -5.272325   0.932690  -1.238732 
C    -6.697874  -1.730537   1.225154 
H    -6.839099  -2.772194   0.907831 
H    -7.106455  -1.642707   2.242039 
C    -6.703582  -0.753841  -1.071495 
H    -6.602059  -1.780096  -1.453271 
H    -7.279645  -0.187320  -1.815065 
C    -7.376909   0.643430   0.881896 
H    -7.762537   1.374587   0.157185 
H    -8.010040   0.708409   1.776887 
C    -7.432071  -0.767847   0.280527 
H    -8.473721  -1.087180   0.149263 
