# Supplementary material for: Understanding DFT Uncertainties for More Reliable Reactivity Predictions by Advancing the Analysis of Error Sources
Source: J Chem Theory Comput. 2025 Sep 18;21(19):9483–97. doi: 10.1021/acs.jctc.5c00985 (PMC12529897; doi:10.1021/acs.jctc.5c00985)
Supplement: Supplementary file 2 [file ct5c00985_si_002.zip › SI_geoms/B_irc/B-ts-F8.xyz]

63
B-ts-F.out 8
C    -2.625137   1.992625  -0.066244 
C    -1.302390   2.541580  -0.513374 
O    -2.435671   0.840388   0.611711 
C    -0.273574   1.808356   0.325973 
C    -0.850008   0.411243   0.491992 
C    -0.294148  -0.314289   1.697680 
H    -0.673750  -1.338675   1.796816 
O    -3.717607   2.465905  -0.287812 
H    -0.430798   0.253159   2.626686 
H     0.736424   1.774674  -0.106728 
H    -0.188483   2.261947   1.324797 
H    -1.200383   2.291937  -1.582457 
H    -1.295489   3.634089  -0.425461 
C    -0.810421  -0.472459  -0.738336 
C    -0.909197  -2.117719  -3.000009 
C     0.137154  -0.313621  -1.756148 
C    -1.750066  -1.504906  -0.829152 
C    -1.811941  -2.319487  -1.954857 
C     0.069659  -1.132463  -2.887251 
H     0.958617   0.404910  -1.653228 
H    -2.443078  -1.661787   0.002126 
H    -2.554089  -3.118017  -2.015935 
H     0.806554  -1.001149  -3.680625 
H    -0.953487  -2.747736  -3.889546 
N     3.695611  -0.233411   0.634253 
C     3.889252   0.609316  -0.377785 
C     5.407371   0.746186  -0.641394 
N     5.898232   0.120010   0.580070 
C     4.869431  -0.620205   1.216256 
O     5.041275  -1.406165   2.112689 
O     3.044766   1.193922  -1.059161 
Cl    1.551017  -0.384939   1.303112 
Cl    7.489676  -0.467200   0.661748 
C     5.827225   2.202142  -0.745302 
H     6.913951   2.278777  -0.902401 
H     5.567106   2.734351   0.179733 
H     5.301678   2.674580  -1.586482 
C     5.740823  -0.044813  -1.905888 
H     6.821721  -0.020725  -2.107301 
H     5.201265   0.396311  -2.755415 
H     5.425552  -1.092435  -1.792486 
H    -4.031874   0.259395   0.695081 
N    -5.025267  -0.037668   0.587253 
C    -5.198511  -1.381681   1.210632 
H    -4.754564  -1.342108   2.213437 
H    -4.613079  -2.087287   0.606555 
C    -5.916765   0.966194   1.249506 
H    -5.726919   0.886719   2.328221 
H    -5.580668   1.949945   0.905301 
C    -5.322370  -0.101881  -0.879417 
H    -4.502082  -0.662644  -1.349013 
H    -5.272950   0.932478  -1.238954 
C    -6.698325  -1.730755   1.225251 
H    -6.839653  -2.772366   0.907996 
H    -7.106777  -1.642768   2.242129 
C    -6.703443  -0.754251  -1.071454 
H    -6.601775  -1.780484  -1.453084 
H    -7.279256  -0.187784  -1.815206 
C    -7.376816   0.643283   0.881834 
H    -7.761997   1.374626   0.157128 
H    -8.010002   0.708463   1.776721 
C    -7.432044  -0.767937   0.280477 
H    -8.473713  -1.087002   0.149069 
