# Supplementary material for: Understanding DFT Uncertainties for More Reliable Reactivity Predictions by Advancing the Analysis of Error Sources
Source: J Chem Theory Comput. 2025 Sep 18;21(19):9483–97. doi: 10.1021/acs.jctc.5c00985 (PMC12529897; doi:10.1021/acs.jctc.5c00985)
Supplement: Supplementary file 2 [file ct5c00985_si_002.zip › SI_geoms/B_irc/B-ts-F9.xyz]

63
B-ts-F.out 9
C    -2.614608   1.992310  -0.067498 
C    -1.297338   2.548053  -0.517381 
O    -2.412199   0.836048   0.612132 
C    -0.270563   1.811179   0.321209 
C    -0.867909   0.420166   0.489027 
C    -0.296866  -0.308714   1.694204 
H    -0.685279  -1.330323   1.795052 
O    -3.712461   2.452525  -0.278813 
H    -0.439792   0.257924   2.623607 
H     0.739280   1.767626  -0.110965 
H    -0.182649   2.266847   1.318921 
H    -1.195646   2.300826  -1.587246 
H    -1.295677   3.640717  -0.427421 
C    -0.816411  -0.468679  -0.740317 
C    -0.907968  -2.118110  -3.000031 
C     0.135481  -0.312933  -1.754335 
C    -1.753695  -1.503505  -0.831949 
C    -1.811825  -2.320681  -1.956108 
C     0.070498  -1.132672  -2.885082 
H     0.957790   0.404528  -1.649643 
H    -2.448543  -1.662355  -0.002283 
H    -2.551191  -3.121918  -2.016892 
H     0.810351  -1.002314  -3.675858 
H    -0.949333  -2.748706  -3.889318 
N     3.697390  -0.235409   0.632676 
C     3.891069   0.608231  -0.377600 
C     5.409486   0.747204  -0.642016 
N     5.900818   0.122433   0.579868 
C     4.871156  -0.619828   1.214172 
O     5.044244  -1.405624   2.110909 
O     3.046055   1.193429  -1.059149 
Cl    1.533725  -0.386165   1.309108 
Cl    7.491630  -0.467358   0.661107 
C     5.828107   2.203414  -0.746587 
H     6.914658   2.281889  -0.904814 
H     5.568303   2.735314   0.178703 
H     5.301201   2.675564  -1.587189 
C     5.742507  -0.044282  -1.906334 
H     6.823259  -0.020342  -2.109229 
H     5.201894   0.396020  -2.755650 
H     5.427560  -1.091833  -1.791664 
H    -4.020645   0.261241   0.696693 
N    -5.025631  -0.038376   0.587403 
C    -5.199204  -1.382880   1.210661 
H    -4.755137  -1.343955   2.213511 
H    -4.614044  -2.088568   0.606279 
C    -5.916978   0.965556   1.250244 
H    -5.727674   0.885180   2.329076 
H    -5.581812   1.949960   0.907635 
C    -5.322384  -0.102284  -0.879620 
H    -4.501993  -0.662684  -1.349709 
H    -5.274416   0.931928  -1.239544 
C    -6.698950  -1.731214   1.225416 
H    -6.841010  -2.772782   0.908298 
H    -7.107467  -1.642904   2.242262 
C    -6.703376  -0.754745  -1.071524 
H    -6.601544  -1.781110  -1.452783 
H    -7.279148  -0.188634  -1.815571 
C    -7.376869   0.643158   0.881862 
H    -7.761457   1.374660   0.156993 
H    -8.010470   0.708493   1.776440 
C    -7.432035  -0.768057   0.280441 
H    -8.473765  -1.086770   0.148782 
