# Supplementary material for: Understanding DFT Uncertainties for More Reliable Reactivity Predictions by Advancing the Analysis of Error Sources
Source: J Chem Theory Comput. 2025 Sep 18;21(19):9483–97. doi: 10.1021/acs.jctc.5c00985 (PMC12529897; doi:10.1021/acs.jctc.5c00985)
Supplement: Supplementary file 2 [file ct5c00985_si_002.zip › SI_geoms/B_irc/B-ts-R1.xyz]

63
B-ts-R.out 1
C    -2.709087   1.993591  -0.054530 
C    -1.336952   2.489716  -0.483009 
O    -2.652390   0.884259   0.617558 
C    -0.285160   1.780228   0.357393 
C    -0.641436   0.323049   0.516721 
C    -0.356304  -0.340639   1.725507 
H    -0.619537  -1.397296   1.808131 
O    -3.749932   2.559476  -0.350427 
H    -0.383980   0.244237   2.646726 
H     0.720053   1.832497  -0.093553 
H    -0.213000   2.229799   1.357954 
H    -1.227893   2.242458  -1.551309 
H    -1.292488   3.582814  -0.401218 
C    -0.760806  -0.500742  -0.719809 
C    -0.915443  -2.116752  -2.999676 
C     0.146634  -0.319654  -1.770756 
C    -1.727661  -1.509398  -0.811392 
C    -1.812505  -2.309244  -1.946966 
C     0.064369  -1.131058  -2.902687 
H     0.957761   0.408572  -1.679469 
H    -2.417787  -1.648240   0.023417 
H    -2.571511  -3.091439  -2.010502 
H     0.785460  -0.994658  -3.709584 
H    -0.973584  -2.745737  -3.889214 
N     3.665953  -0.219774   0.652379 
C     3.868856   0.621290  -0.383540 
C     5.388859   0.737627  -0.635394 
N     5.873791   0.099758   0.583038 
C     4.857675  -0.626058   1.238246 
O     5.021245  -1.412360   2.126567 
O     3.036784   1.198562  -1.060139 
Cl    1.704902  -0.372820   1.248265 
Cl    7.474639  -0.465787   0.666006 
C     5.819589   2.193158  -0.736300 
H     6.907077   2.255476  -0.889327 
H     5.561068   2.731504   0.185229 
H     5.304896   2.667404  -1.582552 
C     5.728993  -0.048651  -1.902157 
H     6.811191  -0.018534  -2.091720 
H     5.198732   0.397945  -2.754051 
H     5.416800  -1.098139  -1.799879 
H    -3.964107   0.332279   0.677916 
N    -5.022860  -0.032405   0.586424 
C    -5.194476  -1.368888   1.207885 
H    -4.753094  -1.333233   2.212618 
H    -4.610022  -2.080033   0.608112 
C    -5.914282   0.964854   1.242593 
H    -5.725353   0.892604   2.322527 
H    -5.577483   1.949053   0.894538 
C    -5.322753  -0.099888  -0.871870 
H    -4.506033  -0.662978  -1.345594 
H    -5.266448   0.933900  -1.235489 
C    -6.694938  -1.729066   1.224188 
H    -6.835098  -2.771229   0.906352 
H    -7.104491  -1.642248   2.241214 
C    -6.704779  -0.751538  -1.071571 
H    -6.604624  -1.778229  -1.454106 
H    -7.282835  -0.184822  -1.814031 
C    -7.378069   0.643730   0.882329 
H    -7.766737   1.373539   0.157324 
H    -8.011495   0.707175   1.777788 
C    -7.433152  -0.767811   0.280690 
H    -8.474762  -1.089350   0.150432 
