# Supplementary material for: Understanding DFT Uncertainties for More Reliable Reactivity Predictions by Advancing the Analysis of Error Sources
Source: J Chem Theory Comput. 2025 Sep 18;21(19):9483–97. doi: 10.1021/acs.jctc.5c00985 (PMC12529897; doi:10.1021/acs.jctc.5c00985)
Supplement: Supplementary file 2 [file ct5c00985_si_002.zip › SI_geoms/B_irc/B-ts-R10.xyz]

63
B-ts-R.out 10
C    -2.761149   2.030785  -0.063642 
C    -1.355174   2.446350  -0.456851 
O    -2.776126   0.931926   0.637686 
C    -0.284685   1.748392   0.385868 
C    -0.525388   0.262366   0.542656 
C    -0.468774  -0.353004   1.745560 
H    -0.615598  -1.431665   1.830480 
O    -3.760825   2.629807  -0.399815 
H    -0.383267   0.228920   2.665146 
H     0.706612   1.884727  -0.078230 
H    -0.232121   2.199516   1.387532 
H    -1.245813   2.183003  -1.521713 
H    -1.278892   3.540084  -0.397816 
C    -0.710142  -0.527506  -0.702486 
C    -0.923560  -2.116661  -3.001434 
C     0.159270  -0.330321  -1.782885 
C    -1.704461  -1.510319  -0.797821 
C    -1.812076  -2.299853  -1.940669 
C     0.058032  -1.130427  -2.919055 
H     0.956641   0.412296  -1.708943 
H    -2.394087  -1.639346   0.038910 
H    -2.587186  -3.066237  -2.003299 
H     0.759753  -0.986517  -3.741991 
H    -0.997807  -2.742675  -3.891954 
N     3.626778  -0.196960   0.667455 
C     3.850012   0.638990  -0.396844 
C     5.366848   0.728133  -0.629967 
N     5.841934   0.075380   0.586030 
C     4.841095  -0.633066   1.261917 
O     4.991776  -1.418969   2.143205 
O     3.025977   1.208858  -1.064408 
Cl    1.899885  -0.364505   1.193688 
Cl    7.454245  -0.463974   0.671810 
C     5.811674   2.182341  -0.724626 
H     6.900178   2.229461  -0.870738 
H     5.552583   2.726412   0.193073 
H     5.310493   2.659362  -1.576951 
C     5.715414  -0.053481  -1.898425 
H     6.799033  -0.018246  -2.074963 
H     5.195621   0.399317  -2.752987 
H     5.404774  -1.104261  -1.807842 
H    -3.754657   0.507414   0.687655 
N    -5.045127  -0.037791   0.588250 
C    -5.207599  -1.358076   1.204297 
H    -4.771938  -1.330803   2.213744 
H    -4.620327  -2.075387   0.611578 
C    -5.924795   0.950336   1.234612 
H    -5.741591   0.888553   2.317767 
H    -5.604301   1.943100   0.891685 
C    -5.332928  -0.105877  -0.855302 
H    -4.521752  -0.672263  -1.338252 
H    -5.281684   0.923851  -1.234073 
C    -6.705524  -1.736530   1.222396 
H    -6.847855  -2.778552   0.901844 
H    -7.119368  -1.651333   2.238753 
C    -6.716728  -0.753416  -1.073996 
H    -6.618613  -1.780932  -1.457218 
H    -7.297165  -0.186310  -1.815578 
C    -7.394365   0.639095   0.884105 
H    -7.785801   1.367627   0.158068 
H    -8.031127   0.699114   1.778499 
C    -7.445116  -0.772900   0.279685 
H    -8.486784  -1.096171   0.148275 
