# Supplementary material for: Understanding DFT Uncertainties for More Reliable Reactivity Predictions by Advancing the Analysis of Error Sources
Source: J Chem Theory Comput. 2025 Sep 18;21(19):9483–97. doi: 10.1021/acs.jctc.5c00985 (PMC12529897; doi:10.1021/acs.jctc.5c00985)
Supplement: Supplementary file 2 [file ct5c00985_si_002.zip › SI_geoms/B_irc/B-ts-R12.xyz]

63
B-ts-R.out 12
C    -2.766522   2.040738  -0.064713 
C    -1.354614   2.441131  -0.454023 
O    -2.792265   0.948221   0.643971 
C    -0.285992   1.742254   0.392476 
C    -0.520815   0.254520   0.548980 
C    -0.493195  -0.356528   1.749287 
H    -0.626669  -1.436961   1.834404 
O    -3.760189   2.644796  -0.411786 
H    -0.399388   0.223506   2.669450 
H     0.705120   1.887552  -0.069273 
H    -0.239272   2.193117   1.394700 
H    -1.246001   2.170102  -1.517113 
H    -1.269968   3.534727  -0.402641 
C    -0.700475  -0.533308  -0.698463 
C    -0.926657  -2.116150  -3.002938 
C     0.163048  -0.334066  -1.783814 
C    -1.698440  -1.512038  -0.795280 
C    -1.811819  -2.298857  -1.939510 
C     0.055920  -1.130526  -2.922232 
H     0.957431   0.411881  -1.714153 
H    -2.387169  -1.638791   0.042565 
H    -2.590458  -3.061744  -2.001693 
H     0.752175  -0.983307  -3.749318 
H    -1.006142  -2.739449  -3.894917 
N     3.627047  -0.187913   0.665125 
C     3.849919   0.645493  -0.402993 
C     5.363451   0.726617  -0.630323 
N     5.835462   0.069168   0.585479 
C     4.837535  -0.633365   1.264664 
O     4.979011  -1.418987   2.147137 
O     3.023378   1.213189  -1.066627 
Cl    1.953227  -0.366897   1.185842 
Cl    7.447589  -0.463842   0.674360 
C     5.811301   2.179720  -0.720926 
H     6.900148   2.224851  -0.864008 
H     5.550178   2.723205   0.196534 
H     5.313347   2.658339  -1.574206 
C     5.712041  -0.055042  -1.898371 
H     6.795951  -0.021344  -2.072815 
H     5.194697   0.399515  -2.753431 
H     5.399237  -1.105267  -1.809202 
H    -3.766916   0.520332   0.688781 
N    -5.051755  -0.039545   0.589501 
C    -5.214157  -1.359635   1.205366 
H    -4.779909  -1.331948   2.215389 
H    -4.625090  -2.076320   0.613712 
C    -5.932451   0.948310   1.234174 
H    -5.749096   0.888508   2.317408 
H    -5.612431   1.941076   0.889896 
C    -5.338051  -0.108243  -0.854036 
H    -4.526974  -0.675689  -1.335832 
H    -5.285238   0.921237  -1.233645 
C    -6.712030  -1.739498   1.221407 
H    -6.853197  -2.781289   0.899549 
H    -7.126964  -1.655647   2.237452 
C    -6.722406  -0.754767  -1.074320 
H    -6.624526  -1.781909  -1.458627 
H    -7.302276  -0.186555  -1.815532 
C    -7.402009   0.636184   0.884133 
H    -7.794201   1.364748   0.158527 
H    -8.038573   0.695149   1.778754 
C    -7.451607  -0.775544   0.278918 
H    -8.493052  -1.099247   0.146704 
