# Supplementary material for: Understanding DFT Uncertainties for More Reliable Reactivity Predictions by Advancing the Analysis of Error Sources
Source: J Chem Theory Comput. 2025 Sep 18;21(19):9483–97. doi: 10.1021/acs.jctc.5c00985 (PMC12529897; doi:10.1021/acs.jctc.5c00985)
Supplement: Supplementary file 2 [file ct5c00985_si_002.zip › SI_geoms/B_irc/B-ts-R14.xyz]

63
B-ts-R.out 14
C    -2.772051   2.052418  -0.066281 
C    -1.353623   2.435770  -0.451384 
O    -2.809736   0.967135   0.652276 
C    -0.288715   1.735701   0.400613 
C    -0.518077   0.246661   0.555164 
C    -0.515347  -0.361576   1.753273 
H    -0.642826  -1.443102   1.837900 
O    -3.758322   2.661804  -0.426172 
H    -0.423416   0.217592   2.674702 
H     0.703477   1.887527  -0.056858 
H    -0.248750   2.186057   1.403408 
H    -1.244855   2.156424  -1.512373 
H    -1.259145   3.529062  -0.408828 
C    -0.691343  -0.539577  -0.694335 
C    -0.930705  -2.114872  -3.004853 
C     0.167114  -0.338325  -1.783957 
C    -1.692175  -1.515106  -0.792361 
C    -1.811697  -2.298483  -1.938335 
C     0.053357  -1.130413  -2.925068 
H     0.959805   0.409539  -1.717330 
H    -2.380023  -1.640488   0.046430 
H    -2.593276  -3.058423  -2.000001 
H     0.744629  -0.979909  -3.755747 
H    -1.015759  -2.734488  -3.898871 
N     3.634830  -0.177978   0.658829 
C     3.853237   0.653497  -0.411101 
C     5.363581   0.726304  -0.632703 
N     5.832477   0.063732   0.583243 
C     4.836623  -0.632066   1.264536 
O     4.963750  -1.416767   2.150058 
O     3.022396   1.218939  -1.069771 
Cl    2.003566  -0.372641   1.182718 
Cl    7.441726  -0.464343   0.677769 
C     5.813872   2.178114  -0.717209 
H     6.903183   2.222979  -0.855867 
H     5.548990   2.719164   0.200632 
H     5.319458   2.659367  -1.571056 
C     5.709818  -0.056695  -1.899878 
H     6.793975  -0.027924  -2.073391 
H     5.195220   0.400012  -2.755420 
H     5.391917  -1.105362  -1.810608 
H    -3.778612   0.534455   0.692038 
N    -5.060873  -0.041626   0.590739 
C    -5.222341  -1.361246   1.206869 
H    -4.790112  -1.332613   2.217726 
H    -4.630909  -2.077302   0.616816 
C    -5.942259   0.946273   1.233326 
H    -5.758605   0.889261   2.316676 
H    -5.622824   1.938875   0.887013 
C    -5.344557  -0.111087  -0.852738 
H    -4.533375  -0.679952  -1.332662 
H    -5.289546   0.918076  -1.233394 
C    -6.719994  -1.743155   1.220129 
H    -6.859562  -2.784641   0.896522 
H    -7.136567  -1.661240   2.235681 
C    -6.729486  -0.756362  -1.074890 
H    -6.631922  -1.782994  -1.460647 
H    -7.308764  -0.186770  -1.815529 
C    -7.411764   0.632532   0.884117 
H    -7.805382   1.361018   0.159208 
H    -8.047931   0.689874   1.779141 
C    -7.459585  -0.778865   0.277883 
H    -8.500702  -1.103254   0.144625 
