# Supplementary material for: Understanding DFT Uncertainties for More Reliable Reactivity Predictions by Advancing the Analysis of Error Sources
Source: J Chem Theory Comput. 2025 Sep 18;21(19):9483–97. doi: 10.1021/acs.jctc.5c00985 (PMC12529897; doi:10.1021/acs.jctc.5c00985)
Supplement: Supplementary file 2 [file ct5c00985_si_002.zip › SI_geoms/B_irc/B-ts-R16.xyz]

63
B-ts-R.out 16
C    -2.777076   2.066101  -0.068383 
C    -1.351624   2.430143  -0.449026 
O    -2.828283   0.989941   0.663627 
C    -0.292820   1.728295   0.410545 
C    -0.517378   0.238079   0.561946 
C    -0.535513  -0.368627   1.757553 
H    -0.661053  -1.451026   1.841102 
O    -3.754706   2.680512  -0.443644 
H    -0.453144   0.210028   2.680902 
H     0.701829   1.885027  -0.040166 
H    -0.261381   2.177679   1.414038 
H    -1.242193   2.141412  -1.507441 
H    -1.245748   3.522811  -0.416212 
C    -0.683049  -0.546682  -0.689777 
C    -0.935798  -2.112387  -3.007159 
C     0.171448  -0.343251  -1.782741 
C    -1.685920  -1.519918  -0.788971 
C    -1.811796  -2.298867  -1.937251 
C     0.050438  -1.129852  -2.927211 
H     0.963764   0.405102  -1.717637 
H    -2.372583  -1.645354   0.050804 
H    -2.595673  -3.056452  -1.998604 
H     0.737220  -0.976016  -3.760924 
H    -1.026792  -2.727001  -3.903988 
N     3.646118  -0.168457   0.649840 
C     3.859656   0.662551  -0.420393 
C     5.368739   0.727652  -0.637569 
N     5.834489   0.059941   0.578641 
C     4.838906  -0.628569   1.261031 
O     4.949119  -1.411069   2.150861 
O     3.025245   1.226794  -1.074449 
Cl    2.046693  -0.382104   1.184990 
Cl    7.439456  -0.466055   0.682056 
C     5.821837   2.178320  -0.714477 
H     6.911806   2.223446  -0.847390 
H     5.552347   2.715437   0.204347 
H     5.331902   2.663800  -1.568538 
C     5.710459  -0.057799  -1.903943 
H     6.794947  -0.038162  -2.076982 
H     5.199937   0.402147  -2.760196 
H     5.383733  -1.103670  -1.813769 
H    -3.790687   0.551494   0.696732 
N    -5.072491  -0.043552   0.592189 
C    -5.233218  -1.362653   1.209112 
H    -4.804224  -1.332269   2.221294 
H    -4.638287  -2.078058   0.621764 
C    -5.955574   0.944266   1.231755 
H    -5.771453   0.891482   2.315262 
H    -5.637622   1.936681   0.882442 
C    -5.353191  -0.114657  -0.851331 
H    -4.541985  -0.685621  -1.328704 
H    -5.295415   0.913872  -1.233869 
C    -6.730405  -1.747823   1.218265 
H    -6.867242  -2.788879   0.892087 
H    -7.149409  -1.668892   2.233055 
C    -6.738884  -0.758329  -1.075799 
H    -6.641771  -1.784196  -1.463676 
H    -7.317404  -0.186782  -1.815532 
C    -7.424986   0.627610   0.883988 
H    -7.821159   1.355889   0.160286 
H    -8.060285   0.682368   1.779785 
C    -7.470119  -0.783276   0.276343 
H    -8.510701  -1.108781   0.141670 
