# Supplementary material for: Understanding DFT Uncertainties for More Reliable Reactivity Predictions by Advancing the Analysis of Error Sources
Source: J Chem Theory Comput. 2025 Sep 18;21(19):9483–97. doi: 10.1021/acs.jctc.5c00985 (PMC12529897; doi:10.1021/acs.jctc.5c00985)
Supplement: Supplementary file 2 [file ct5c00985_si_002.zip › SI_geoms/B_irc/B-ts-R18.xyz]

63
B-ts-R.out 18
C    -2.780666   2.080878  -0.070859 
C    -1.348496   2.424019  -0.446674 
O    -2.845415   1.015882   0.677964 
C    -0.297968   1.720115   0.422054 
C    -0.519711   0.228917   0.569240 
C    -0.552676  -0.377743   1.762114 
H    -0.677545  -1.460699   1.844168 
O    -3.749097   2.698419  -0.463478 
H    -0.484972   0.199215   2.687635 
H     0.700716   1.882554  -0.018845 
H    -0.278399   2.166604   1.427258 
H    -1.238592   2.122498  -1.501644 
H    -1.229376   3.515669  -0.425225 
C    -0.676519  -0.554585  -0.684719 
C    -0.941365  -2.108682  -3.009656 
C     0.175530  -0.348620  -1.779659 
C    -1.680473  -1.526459  -0.785389 
C    -1.812181  -2.299949  -1.936592 
C     0.047541  -1.128694  -2.928130 
H     0.968337   0.399485  -1.715030 
H    -2.364913  -1.654156   0.055888 
H    -2.598595  -3.054938  -1.998425 
H     0.729147  -0.970218  -3.765415 
H    -1.039595  -2.716112  -3.910656 
N     3.656472  -0.160644   0.640718 
C     3.867704   0.671464  -0.429047 
C     5.377818   0.730171  -0.643904 
N     5.840825   0.057756   0.572114 
C     4.843774  -0.623373   1.255320 
O     4.940119  -1.402395   2.149573 
O     3.032646   1.236595  -1.080603 
Cl    2.079330  -0.393378   1.190781 
Cl    7.442414  -0.468810   0.686484 
C     5.836213   2.179434  -0.713760 
H     6.927247   2.221275  -0.839808 
H     5.563560   2.713176   0.206091 
H     5.353192   2.670698  -1.568447 
C     5.715015  -0.057150  -1.910264 
H     6.800285  -0.050228  -2.080109 
H     5.212381   0.408992  -2.767915 
H     5.375647  -1.099167  -1.821765 
H    -3.802332   0.574372   0.702970 
N    -5.086211  -0.044269   0.593890 
C    -5.246656  -1.362837   1.212543 
H    -4.823750  -1.329272   2.227159 
H    -4.646516  -2.077802   0.630050 
C    -5.972946   0.942786   1.228983 
H    -5.788742   0.896476   2.312745 
H    -5.659328   1.935267   0.875118 
C    -5.363872  -0.118937  -0.849785 
H    -4.553181  -0.693481  -1.323604 
H    -5.303356   0.908199  -1.236034 
C    -6.743057  -1.753329   1.215466 
H    -6.875577  -2.793663   0.885002 
H    -7.166347  -1.679657   2.228896 
C    -6.750618  -0.760526  -1.077026 
H    -6.654835  -1.785286  -1.468136 
H    -7.328579  -0.186192  -1.815106 
C    -7.442095   0.621113   0.883727 
H    -7.843571   1.348691   0.162234 
H    -8.076148   0.671137   1.780763 
C    -7.483235  -0.788855   0.274131 
H    -8.523024  -1.116316   0.137546 
