# Supplementary material for: Understanding DFT Uncertainties for More Reliable Reactivity Predictions by Advancing the Analysis of Error Sources
Source: J Chem Theory Comput. 2025 Sep 18;21(19):9483–97. doi: 10.1021/acs.jctc.5c00985 (PMC12529897; doi:10.1021/acs.jctc.5c00985)
Supplement: Supplementary file 2 [file ct5c00985_si_002.zip › SI_geoms/B_irc/B-ts-R2.xyz]

63
B-ts-R.out 2
C    -2.717786   1.994420  -0.053759 
C    -1.340596   2.483957  -0.479543 
O    -2.674999   0.887962   0.619005 
C    -0.285649   1.776672   0.360500 
C    -0.619877   0.313965   0.519431 
C    -0.368557  -0.342154   1.728124 
H    -0.613676  -1.402982   1.810102 
O    -3.752380   2.568500  -0.356557 
H    -0.378456   0.243472   2.648912 
H     0.718161   1.840094  -0.092754 
H    -0.215439   2.226259   1.361204 
H    -1.230989   2.236767  -1.547791 
H    -1.292626   3.577094  -0.398393 
C    -0.755261  -0.503614  -0.717694 
C    -0.916057  -2.116775  -2.999673 
C     0.147589  -0.320500  -1.772268 
C    -1.725412  -1.509460  -0.809713 
C    -1.812492  -2.308129  -1.946201 
C     0.063821  -1.130943  -2.904345 
H     0.957143   0.409254  -1.682708 
H    -2.415431  -1.646661   0.025334 
H    -2.573299  -3.088568  -2.009868 
H     0.783051  -0.993923  -3.712827 
H    -0.975641  -2.745686  -3.889181 
N     3.661424  -0.218241   0.654680 
C     3.866325   0.622903  -0.384586 
C     5.386641   0.736642  -0.634689 
N     5.870741   0.097433   0.583455 
C     4.856391  -0.626888   1.241005 
O     5.019058  -1.413136   2.128169 
O     3.035931   1.199236  -1.060363 
Cl    1.723223  -0.371383   1.241898 
Cl    7.472929  -0.465615   0.666466 
C     5.818695   2.192189  -0.735284 
H     6.906262   2.252679  -0.887815 
H     5.560387   2.731332   0.185790 
H     5.305358   2.666604  -1.582188 
C     5.727713  -0.049083  -1.901722 
H     6.810059  -0.018096  -2.089773 
H     5.198566   0.398139  -2.753899 
H     5.415979  -1.098811  -1.800808 
H    -3.946972   0.347611   0.675327 
N    -5.022036  -0.031620   0.586368 
C    -5.194049  -1.367060   1.207379 
H    -4.753265  -1.332469   2.212559 
H    -4.609845  -2.079211   0.608302 
C    -5.913893   0.964189   1.241638 
H    -5.725479   0.892938   2.321848 
H    -5.578235   1.949063   0.893804 
C    -5.322799  -0.099830  -0.870559 
H    -4.506837  -0.663226  -1.345472 
H    -5.266492   0.933654  -1.235462 
C    -6.694656  -1.728951   1.224020 
H    -6.834768  -2.771198   0.906088 
H    -7.104412  -1.642276   2.241062 
C    -6.705033  -0.751340  -1.071588 
H    -6.605068  -1.778139  -1.454170 
H    -7.283387  -0.184672  -1.813978 
C    -7.378342   0.643658   0.882390 
H    -7.767402   1.373290   0.157294 
H    -8.011925   0.706902   1.777865 
C    -7.433417  -0.767895   0.280687 
H    -8.475048  -1.089710   0.150518 
