# Supplementary material for: Understanding DFT Uncertainties for More Reliable Reactivity Predictions by Advancing the Analysis of Error Sources
Source: J Chem Theory Comput. 2025 Sep 18;21(19):9483–97. doi: 10.1021/acs.jctc.5c00985 (PMC12529897; doi:10.1021/acs.jctc.5c00985)
Supplement: Supplementary file 2 [file ct5c00985_si_002.zip › SI_geoms/B_irc/B-ts-R20.xyz]

63
B-ts-R.out 20
C    -2.783067   2.094587  -0.073505 
C    -1.344936   2.417619  -0.443588 
O    -2.860371   1.042334   0.694041 
C    -0.303428   1.711145   0.433998 
C    -0.525278   0.219586   0.577084 
C    -0.566338  -0.388355   1.767246 
H    -0.690623  -1.471343   1.848405 
O    -3.742303   2.713026  -0.484037 
H    -0.510022   0.185705   2.695021 
H     0.699870   1.877702   0.003642 
H    -0.295754   2.154084   1.441253 
H    -1.233986   2.105077  -1.495463 
H    -1.212532   3.507819  -0.430835 
C    -0.672768  -0.562808  -0.679141 
C    -0.946173  -2.104245  -3.012084 
C     0.178462  -0.353764  -1.774534 
C    -1.676942  -1.534091  -0.782259 
C    -1.812782  -2.301491  -1.936927 
C     0.045266  -1.126855  -2.927329 
H     0.972518   0.393211  -1.708372 
H    -2.359297  -1.666234   0.060094 
H    -2.600777  -3.054818  -2.000274 
H     0.723459  -0.963750  -3.766921 
H    -1.050405  -2.704096  -3.917663 
N     3.665843  -0.154376   0.632847 
C     3.876640   0.679640  -0.436159 
C     5.388706   0.732934  -0.650230 
N     5.849441   0.056156   0.564922 
C     4.850506  -0.617873   1.249385 
O     4.937962  -1.392974   2.147652 
O     3.042802   1.246953  -1.086897 
Cl    2.102967  -0.403809   1.196649 
Cl    7.448779  -0.471695   0.690148 
C     5.855393   2.179924  -0.715250 
H     6.947479   2.214011  -0.836888 
H     5.584186   2.712846   0.205447 
H     5.380060   2.677244  -1.570615 
C     5.722992  -0.054307  -1.917528 
H     6.809503  -0.061354  -2.080231 
H     5.232793   0.421605  -2.777112 
H     5.369082  -1.092021  -1.835379 
H    -3.814448   0.599725   0.710327 
N    -5.101188  -0.043120   0.595725 
C    -5.261541  -1.360850   1.217611 
H    -4.848315  -1.321577   2.235969 
H    -4.653943  -2.075655   0.643050 
C    -5.993364   0.942769   1.224618 
H    -5.809035   0.906222   2.308629 
H    -5.686624   1.934926   0.863362 
C    -5.375604  -0.123443  -0.848209 
H    -4.565856  -0.703066  -1.317119 
H    -5.311830   0.901606  -1.239561 
C    -6.756634  -1.759252   1.211643 
H    -6.882727  -2.798548   0.874912 
H    -7.186428  -1.693673   2.222981 
C    -6.763657  -0.762366  -1.078666 
H    -6.670045  -1.785601  -1.474272 
H    -7.341198  -0.184319  -1.814360 
C    -7.462092   0.613503   0.883505 
H    -7.872184   1.339827   0.165502 
H    -8.094173   0.656481   1.782539 
C    -7.497816  -0.795154   0.271257 
H    -8.536596  -1.125557   0.132273 
