# Supplementary material for: Understanding DFT Uncertainties for More Reliable Reactivity Predictions by Advancing the Analysis of Error Sources
Source: J Chem Theory Comput. 2025 Sep 18;21(19):9483–97. doi: 10.1021/acs.jctc.5c00985 (PMC12529897; doi:10.1021/acs.jctc.5c00985)
Supplement: Supplementary file 2 [file ct5c00985_si_002.zip › SI_geoms/B_irc/B-ts-R24.xyz]

63
B-ts-R.out 24
C    -2.787714   2.114247  -0.076685 
C    -1.338365   2.405202  -0.433925 
O    -2.894414   1.092408   0.731716 
C    -0.314673   1.691438   0.458256 
C    -0.536791   0.200043   0.592917 
C    -0.587060  -0.413377   1.781109 
H    -0.708910  -1.496718   1.856118 
O    -3.728712   2.731428  -0.529305 
H    -0.537300   0.158555   2.710788 
H     0.694172   1.855285   0.042441 
H    -0.319204   2.132540   1.465864 
H    -1.222968   2.086082  -1.482858 
H    -1.186840   3.493272  -0.429322 
C    -0.674221  -0.578707  -0.666514 
C    -0.952244  -2.095087  -3.015951 
C     0.178626  -0.361616  -1.759605 
C    -1.677650  -1.549826  -0.778206 
C    -1.815695  -2.304997  -1.940890 
C     0.041953  -1.121146  -2.920945 
H     0.972893   0.384801  -1.686570 
H    -2.361829  -1.688632   0.061603 
H    -2.603824  -3.057389  -2.011315 
H     0.720221  -0.950269  -3.758525 
H    -1.058434  -2.683990  -3.928296 
N     3.689758  -0.142608   0.619144 
C     3.900337   0.694387  -0.447500 
C     5.414749   0.737645  -0.661721 
N     5.871598   0.052243   0.550537 
C     4.870186  -0.607989   1.238763 
O     4.947160  -1.375952   2.144815 
O     3.068251   1.266647  -1.096833 
Cl    2.136115  -0.420494   1.204298 
Cl    7.467680  -0.476698   0.694485 
C     5.897026   2.179687  -0.720600 
H     6.988957   2.202287  -0.844575 
H     5.633202   2.711669   0.202850 
H     5.425549   2.686035  -1.572720 
C     5.743698  -0.046964  -1.932001 
H     6.830759  -0.067848  -2.088597 
H     5.264829   0.440395  -2.791220 
H     5.375468  -1.080002  -1.857499 
H    -3.848728   0.638448   0.728003 
N    -5.135588  -0.035693   0.599133 
C    -5.293056  -1.349775   1.231240 
H    -4.899656  -1.293682   2.256483 
H    -4.664304  -2.061735   0.676618 
C    -6.040718   0.948567   1.212242 
H    -5.852624   0.935363   2.296035 
H    -5.745776   1.937681   0.832518 
C    -5.400101  -0.130725  -0.845692 
H    -4.589675  -0.720359  -1.300364 
H    -5.324827   0.889419  -1.248119 
C    -6.782845  -1.770834   1.202355 
H    -6.888367  -2.808198   0.852628 
H    -7.225048  -1.723353   2.209283 
C    -6.790581  -0.764575  -1.083470 
H    -6.697935  -1.783893  -1.489016 
H    -7.365446  -0.178075  -1.814580 
C    -7.507986   0.596738   0.881960 
H    -7.935360   1.320224   0.171345 
H    -8.132392   0.625622   1.786955 
C    -7.528690  -0.809325   0.263690 
H    -8.564231  -1.148048   0.119638 
