# Supplementary material for: Understanding DFT Uncertainties for More Reliable Reactivity Predictions by Advancing the Analysis of Error Sources
Source: J Chem Theory Comput. 2025 Sep 18;21(19):9483–97. doi: 10.1021/acs.jctc.5c00985 (PMC12529897; doi:10.1021/acs.jctc.5c00985)
Supplement: Supplementary file 2 [file ct5c00985_si_002.zip › SI_geoms/B_irc/B-ts-R28.xyz]

63
B-ts-R.out 28
C    -2.792990   2.123406  -0.076242 
C    -1.335811   2.392478  -0.415290 
O    -2.924610   1.135386   0.773007 
C    -0.326419   1.671546   0.486102 
C    -0.548606   0.179103   0.609571 
C    -0.602371  -0.440979   1.794708 
H    -0.720696  -1.525658   1.863642 
O    -3.717876   2.727467  -0.577513 
H    -0.552676   0.125727   2.727686 
H     0.688087   1.841667   0.083563 
H    -0.344815   2.106578   1.496464 
H    -1.215098   2.073203  -1.463529 
H    -1.173399   3.478786  -0.408771 
C    -0.682433  -0.592417  -0.654199 
C    -0.955093  -2.087369  -3.017779 
C     0.174651  -0.367022  -1.742606 
C    -1.685654  -1.562408  -0.776733 
C    -1.820957  -2.307055  -1.946815 
C     0.040260  -1.115561  -2.911095 
H     0.969049   0.378924  -1.661773 
H    -2.372620  -1.708156   0.059608 
H    -2.610016  -3.057621  -2.026109 
H     0.720403  -0.937542  -3.745887 
H    -1.059949  -2.667451  -3.935970 
N     3.715678  -0.132652   0.610926 
C     3.926932   0.705185  -0.454922 
C     5.442557   0.740752  -0.670664 
N     5.897318   0.048822   0.538565 
C     4.894580  -0.600553   1.231243 
O     4.966713  -1.363177   2.142829 
O     3.096615   1.281357  -1.103352 
Cl    2.162776  -0.429099   1.203338 
Cl    7.492008  -0.479593   0.693623 
C     5.935510   2.179254  -0.725542 
H     7.027559   2.192845  -0.848800 
H     5.675266   2.711269   0.198973 
H     5.468550   2.691255  -1.576791 
C     5.766402  -0.041124  -1.943924 
H     6.853585  -0.067546  -2.099513 
H     5.290650   0.452412  -2.801466 
H     5.392016  -1.072412  -1.873418 
H    -3.866718   0.687812   0.749358 
N    -5.173635  -0.019096   0.602578 
C    -5.324556  -1.328303   1.246313 
H    -4.954525  -1.253365   2.279049 
H    -4.671128  -2.036086   0.715233 
C    -6.095949   0.959737   1.196600 
H    -5.906967   0.972482   2.280296 
H    -5.818969   1.947150   0.798732 
C    -5.425429  -0.132717  -0.842699 
H    -4.612851  -0.730836  -1.282180 
H    -5.342990   0.881074  -1.259772 
C    -6.806139  -1.778745   1.192821 
H    -6.886633  -2.814272   0.831214 
H    -7.262240  -1.750098   2.194093 
C    -6.815645  -0.766337  -1.089804 
H    -6.720297  -1.781837  -1.503965 
H    -7.389315  -0.174265  -1.817402 
C    -7.559506   0.580197   0.875934 
H    -8.005802   1.297711   0.171058 
H    -8.177615   0.594010   1.785564 
C    -7.558930  -0.823917   0.253599 
H    -8.589544  -1.174853   0.103693 
