# Supplementary material for: Understanding DFT Uncertainties for More Reliable Reactivity Predictions by Advancing the Analysis of Error Sources
Source: J Chem Theory Comput. 2025 Sep 18;21(19):9483–97. doi: 10.1021/acs.jctc.5c00985 (PMC12529897; doi:10.1021/acs.jctc.5c00985)
Supplement: Supplementary file 2 [file ct5c00985_si_002.zip › SI_geoms/B_irc/B-ts-R3.xyz]

63
B-ts-R.out 3
C    -2.726268   1.996126  -0.053601 
C    -1.344285   2.477968  -0.475871 
O    -2.697264   0.890966   0.620695 
C    -0.285931   1.773001   0.363667 
C    -0.599976   0.305394   0.522030 
C    -0.381111  -0.343555   1.730649 
H    -0.608285  -1.408168   1.812620 
O    -3.754393   2.577177  -0.362497 
H    -0.373371   0.242178   2.651122 
H     0.716187   1.848461  -0.091754 
H    -0.218116   2.222439   1.364664 
H    -1.234480   2.230201  -1.543949 
H    -1.293119   3.571101  -0.395655 
C    -0.749596  -0.506505  -0.715663 
C    -0.916733  -2.116821  -2.999678 
C     0.148629  -0.321406  -1.773818 
C    -1.723093  -1.509452  -0.808048 
C    -1.812481  -2.306995  -1.945434 
C     0.063237  -1.130841  -2.906076 
H     0.956527   0.410035  -1.686256 
H    -2.412959  -1.645206   0.027274 
H    -2.575299  -3.085450  -2.009171 
H     0.780299  -0.993046  -3.716398 
H    -0.977997  -2.745558  -3.889208 
N     3.656652  -0.216566   0.656979 
C     3.863851   0.624549  -0.385699 
C     5.384347   0.735634  -0.633993 
N     5.867586   0.095061   0.583872 
C     4.855026  -0.627727   1.243774 
O     5.016769  -1.413915   2.129813 
O     3.035003   1.199989  -1.060642 
Cl    1.741893  -0.369991   1.235564 
Cl    7.471166  -0.465427   0.666938 
C     5.817793   2.191167  -0.734235 
H     6.905459   2.249660  -0.886123 
H     5.559631   2.731103   0.186373 
H     5.305932   2.665738  -1.581862 
C     5.726392  -0.049526  -1.901292 
H     6.808893  -0.017690  -2.087739 
H     5.198412   0.398374  -2.753765 
H     5.415047  -1.099488  -1.801842 
H    -3.921297   0.368205   0.672513 
N    -5.020882  -0.030685   0.586344 
C    -5.193661  -1.364934   1.206754 
H    -4.753693  -1.331804   2.212549 
H    -4.609748  -2.078336   0.608541 
C    -5.913442   0.963214   1.240528 
H    -5.725828   0.893204   2.321126 
H    -5.579964   1.949226   0.893358 
C    -5.322866  -0.099865  -0.868915 
H    -4.507989  -0.663655  -1.345584 
H    -5.267228   0.933109  -1.235752 
C    -6.694408  -1.728904   1.223840 
H    -6.834544  -2.771244   0.905800 
H    -7.104422  -1.642363   2.240901 
C    -6.705378  -0.751171  -1.071631 
H    -6.605639  -1.778096  -1.454245 
H    -7.284119  -0.184568  -1.813936 
C    -7.378727   0.643537   0.882479 
H    -7.768249   1.372986   0.157293 
H    -8.012525   0.706539   1.777963 
C    -7.433733  -0.768026   0.280683 
H    -8.475402  -1.090120   0.150618 
