# Supplementary material for: Understanding DFT Uncertainties for More Reliable Reactivity Predictions by Advancing the Analysis of Error Sources
Source: J Chem Theory Comput. 2025 Sep 18;21(19):9483–97. doi: 10.1021/acs.jctc.5c00985 (PMC12529897; doi:10.1021/acs.jctc.5c00985)
Supplement: Supplementary file 2 [file ct5c00985_si_002.zip › SI_geoms/B_irc/B-ts-R32.xyz]

63
B-ts-R.out 32
C    -2.799821   2.121030  -0.074870 
C    -1.334673   2.381276  -0.393620 
O    -2.959701   1.164528   0.808400 
C    -0.339356   1.652660   0.516030 
C    -0.559904   0.159323   0.626511 
C    -0.612482  -0.468803   1.805056 
H    -0.733518  -1.552049   1.865271 
O    -3.711436   2.706639  -0.617251 
H    -0.568624   0.089179   2.742678 
H     0.679838   1.823101   0.128203 
H    -0.369639   2.080253   1.528553 
H    -1.201083   2.071901  -1.442958 
H    -1.164112   3.467618  -0.378362 
C    -0.691543  -0.602528  -0.643328 
C    -0.955966  -2.079703  -3.018890 
C     0.170586  -0.370357  -1.726353 
C    -1.694653  -1.571277  -0.776771 
C    -1.826032  -2.306954  -1.953021 
C     0.040313  -1.110063  -2.900702 
H     0.965956   0.373605  -1.635915 
H    -2.384795  -1.723989   0.055647 
H    -2.614788  -3.056660  -2.041214 
H     0.725062  -0.926954  -3.730376 
H    -1.057638  -2.652163  -3.942179 
N     3.738436  -0.124673   0.606411 
C     3.952106   0.712818  -0.460459 
C     5.469128   0.742944  -0.677625 
N     5.921714   0.046258   0.529261 
C     4.917752  -0.595537   1.226018 
O     4.988555  -1.354850   2.140238 
O     3.123471   1.290586  -1.109039 
Cl    2.187670  -0.431237   1.197746 
Cl    7.516269  -0.480887   0.689556 
C     5.971725   2.178505  -0.730032 
H     7.063523   2.184498  -0.857422 
H     5.719642   2.709786   0.197079 
H     5.506338   2.696781  -1.578360 
C     5.790005  -0.036903  -1.953137 
H     6.877481  -0.071648  -2.105707 
H     5.321517   0.463732  -2.810443 
H     5.407503  -1.065395  -1.887877 
H    -3.895242   0.722371   0.778636 
N    -5.211583   0.003712   0.608148 
C    -5.354606  -1.298423   1.267396 
H    -5.016548  -1.195968   2.309017 
H    -4.670255  -2.000338   0.768683 
C    -6.153157   0.978469   1.176896 
H    -5.965946   1.024972   2.260137 
H    -5.894225   1.959894   0.752690 
C    -5.445253  -0.131749  -0.838933 
H    -4.628652  -0.740071  -1.256389 
H    -5.352349   0.874443  -1.271655 
C    -6.824280  -1.783448   1.183137 
H    -6.873996  -2.815791   0.806845 
H    -7.298727  -1.779263   2.176469 
C    -6.834679  -0.766111  -1.096746 
H    -6.736482  -1.777363  -1.520469 
H    -7.407533  -0.168519  -1.820673 
C    -7.610941   0.564941   0.867036 
H    -8.081877   1.272793   0.168176 
H    -8.222527   0.560412   1.781406 
C    -7.584467  -0.837393   0.241916 
H    -8.608800  -1.203751   0.084675 
