# Supplementary material for: Understanding DFT Uncertainties for More Reliable Reactivity Predictions by Advancing the Analysis of Error Sources
Source: J Chem Theory Comput. 2025 Sep 18;21(19):9483–97. doi: 10.1021/acs.jctc.5c00985 (PMC12529897; doi:10.1021/acs.jctc.5c00985)
Supplement: Supplementary file 2 [file ct5c00985_si_002.zip › SI_geoms/B_irc/B-ts-R36.xyz]

63
B-ts-R.out 36
C    -2.807731   2.110685  -0.071501 
C    -1.339815   2.368521  -0.369581 
O    -2.982149   1.189143   0.844763 
C    -0.352467   1.636187   0.545812 
C    -0.568364   0.140503   0.642283 
C    -0.621930  -0.498498   1.818441 
H    -0.732517  -1.584623   1.869078 
O    -3.709178   2.669859  -0.650464 
H    -0.572566   0.052876   2.760520 
H     0.670987   1.817717   0.169199 
H    -0.396878   2.055781   1.562325 
H    -1.196439   2.067271  -1.419634 
H    -1.171894   3.454276  -0.343763 
C    -0.698441  -0.612587  -0.632810 
C    -0.957885  -2.071004  -3.020051 
C     0.166773  -0.372752  -1.711421 
C    -1.702514  -1.579051  -0.776356 
C    -1.831540  -2.305377  -1.958784 
C     0.039219  -1.103456  -2.891555 
H     0.961778   0.371101  -1.614712 
H    -2.394230  -1.738229   0.053460 
H    -2.621693  -3.052763  -2.055097 
H     0.725518  -0.914342  -3.718799 
H    -1.057852  -2.636215  -3.948108 
N     3.760124  -0.116783   0.602969 
C     3.977042   0.719247  -0.465863 
C     5.494997   0.744677  -0.683661 
N     5.946135   0.044252   0.521100 
C     4.940633  -0.591354   1.221338 
O     5.010618  -1.348506   2.136885 
O     3.150640   1.298003  -1.115412 
Cl    2.213852  -0.430886   1.190348 
Cl    7.541239  -0.481769   0.684313 
C     6.003062   2.178607  -0.733428 
H     7.095277   2.180502  -0.856948 
H     5.749203   2.710169   0.193110 
H     5.542011   2.699263  -1.582778 
C     5.812450  -0.033750  -1.960912 
H     6.899802  -0.071000  -2.114248 
H     5.343972   0.469544  -2.816970 
H     5.426937  -1.061352  -1.896648 
H    -3.922943   0.757472   0.800219 
N    -5.251242   0.031589   0.613203 
C    -5.386526  -1.262288   1.290963 
H    -5.080950  -1.134965   2.339730 
H    -4.671834  -1.957239   0.825809 
C    -6.214193   1.000935   1.154128 
H    -6.029822   1.079634   2.235723 
H    -5.973896   1.976392   0.706380 
C    -5.463491  -0.130471  -0.834326 
H    -4.643108  -0.749813  -1.227217 
H    -5.358677   0.866112  -1.285513 
C    -6.841900  -1.784129   1.173528 
H    -6.858133  -2.813319   0.785852 
H    -7.333770  -1.802367   2.157892 
C    -6.850814  -0.765016  -1.105189 
H    -6.747758  -1.772054  -1.537250 
H    -7.420545  -0.162027  -1.827001 
C    -7.664121   0.551536   0.853401 
H    -8.155308   1.249087   0.158545 
H    -8.268670   0.532133   1.772113 
C    -7.609372  -0.849430   0.227326 
H    -8.626632  -1.231615   0.061920 
