# Supplementary material for: Understanding DFT Uncertainties for More Reliable Reactivity Predictions by Advancing the Analysis of Error Sources
Source: J Chem Theory Comput. 2025 Sep 18;21(19):9483–97. doi: 10.1021/acs.jctc.5c00985 (PMC12529897; doi:10.1021/acs.jctc.5c00985)
Supplement: Supplementary file 2 [file ct5c00985_si_002.zip › SI_geoms/B_irc/B-ts-R4.xyz]

63
B-ts-R.out 4
C    -2.734388   1.998921  -0.054203 
C    -1.347944   2.471752  -0.472007 
O    -2.719018   0.893299   0.622531 
C    -0.286126   1.769311   0.366958 
C    -0.582034   0.297327   0.524545 
C    -0.393511  -0.344884   1.733028 
H    -0.603616  -1.412863   1.815493 
O    -3.755929   2.585376  -0.368154 
H    -0.368940   0.240494   2.653279 
H     0.714045   1.857400  -0.090477 
H    -0.221044   2.218347   1.368412 
H    -1.238458   2.222448  -1.539722 
H    -1.294032   3.564822  -0.393179 
C    -0.743933  -0.509395  -0.713765 
C    -0.917481  -2.116885  -2.999688 
C     0.149753  -0.322336  -1.775414 
C    -1.720721  -1.509428  -0.806404 
C    -1.812478  -2.305862  -1.944668 
C     0.062615  -1.130751  -2.907869 
H     0.955976   0.410886  -1.690163 
H    -2.410462  -1.643938   0.029169 
H    -2.577587  -3.082019  -2.008390 
H     0.777155  -0.992014  -3.720317 
H    -0.980705  -2.745332  -3.889296 
N     3.651801  -0.214743   0.659192 
C     3.861463   0.626204  -0.386850 
C     5.381995   0.734613  -0.633318 
N     5.864373   0.092665   0.584271 
C     4.853589  -0.628550   1.246507 
O     5.014380  -1.414676   2.131473 
O     3.033998   1.200820  -1.060974 
Cl    1.760619  -0.368677   1.229404 
Cl    7.469365  -0.465220   0.667414 
C     5.816896   2.190093  -0.733149 
H     6.904694   2.246392  -0.884128 
H     5.558742   2.730810   0.186971 
H     5.306697   2.664819  -1.581599 
C     5.725037  -0.049977  -1.900870 
H     6.807705  -0.017344  -2.085549 
H     5.198313   0.398683  -2.753653 
H     5.413964  -1.100154  -1.802978 
H    -3.881287   0.396783   0.669315 
N    -5.019306  -0.029603   0.586367 
C    -5.193375  -1.362378   1.205946 
H    -4.754544  -1.331293   2.212606 
H    -4.609828  -2.077429   0.608860 
C    -5.912893   0.961768   1.239197 
H    -5.726551   0.893327   2.320350 
H    -5.583126   1.949588   0.893327 
C    -5.322974  -0.100042  -0.866767 
H    -4.509672  -0.664378  -1.346047 
H    -5.268985   0.932110  -1.236523 
C    -6.694231  -1.728963   1.223631 
H    -6.834521  -2.771408   0.905449 
H    -7.104602  -1.642565   2.240704 
C    -6.705860  -0.751062  -1.071713 
H    -6.606414  -1.778158  -1.454330 
H    -7.285119  -0.184590  -1.813941 
C    -7.379280   0.643327   0.882603 
H    -7.769374   1.372550   0.157289 
H    -8.013435   0.706013   1.778045 
C    -7.434142  -0.768237   0.280675 
H    -8.475871  -1.090635   0.150698 
