# Supplementary material for: Understanding DFT Uncertainties for More Reliable Reactivity Predictions by Advancing the Analysis of Error Sources
Source: J Chem Theory Comput. 2025 Sep 18;21(19):9483–97. doi: 10.1021/acs.jctc.5c00985 (PMC12529897; doi:10.1021/acs.jctc.5c00985)
Supplement: Supplementary file 2 [file ct5c00985_si_002.zip › SI_geoms/B_irc/B-ts-R40.xyz]

63
B-ts-R.out 40
C    -2.813314   2.097873  -0.071956 
C    -1.340797   2.362435  -0.345044 
O    -3.002972   1.205436   0.877715 
C    -0.362669   1.622586   0.573566 
C    -0.573946   0.126094   0.654295 
C    -0.625932  -0.523502   1.826468 
H    -0.737693  -1.609401   1.866741 
O    -3.704689   2.637744  -0.677940 
H    -0.575862   0.020899   2.771635 
H     0.664369   1.810658   0.215359 
H    -0.424874   2.031458   1.592995 
H    -1.179646   2.090791  -1.399565 
H    -1.178912   3.448859  -0.289451 
C    -0.703416  -0.619013  -0.625737 
C    -0.957792  -2.062620  -3.022253 
C     0.164530  -0.373122  -1.700520 
C    -1.707002  -1.585006  -0.777144 
C    -1.833981  -2.303431  -1.964622 
C     0.039759  -1.096749  -2.885209 
H     0.958418   0.371223  -1.597404 
H    -2.400584  -1.750366   0.049859 
H    -2.624657  -3.048886  -2.068320 
H     0.727673  -0.902088  -3.709559 
H    -1.056432  -2.620330  -3.954635 
N     3.776485  -0.111879   0.599107 
C     3.994750   0.722956  -0.470824 
C     5.513907   0.746179  -0.688727 
N     5.963297   0.043708   0.515060 
C     4.956917  -0.588785   1.216638 
O     5.026491  -1.345324   2.132784 
O     3.168865   1.301261  -1.121139 
Cl    2.229599  -0.430780   1.185552 
Cl    7.558100  -0.482288   0.679091 
C     6.028275   2.177704  -0.739173 
H     7.116273   2.173303  -0.894199 
H     5.804837   2.702867   0.198833 
H     5.547830   2.707273  -1.571655 
C     5.832976  -0.029693  -1.967260 
H     6.920397  -0.053866  -2.124984 
H     5.355973   0.469499  -2.820884 
H     5.459924  -1.061761  -1.902093 
H    -3.954312   0.783997   0.823444 
N    -5.283682   0.056790   0.620560 
C    -5.414377  -1.224269   1.323105 
H    -5.157679  -1.057062   2.379259 
H    -4.663411  -1.911156   0.910845 
C    -6.265737   1.024269   1.127983 
H    -6.086228   1.148559   2.205746 
H    -6.043971   1.986219   0.643570 
C    -5.470218  -0.133197  -0.827119 
H    -4.646030  -0.768744  -1.187439 
H    -5.345138   0.852292  -1.298180 
C    -6.851874  -1.785742   1.164923 
H    -6.828031  -2.808422   0.758079 
H    -7.366048  -1.837638   2.137035 
C    -6.855966  -0.765381  -1.112381 
H    -6.748979  -1.768415  -1.552813 
H    -7.420839  -0.156159  -1.833220 
C    -7.707544   0.538321   0.839490 
H    -8.224294   1.223299   0.150012 
H    -8.304227   0.500321   1.763637 
C    -7.624525  -0.861114   0.213394 
H    -8.633662  -1.260316   0.038035 
