# Supplementary material for: Understanding DFT Uncertainties for More Reliable Reactivity Predictions by Advancing the Analysis of Error Sources
Source: J Chem Theory Comput. 2025 Sep 18;21(19):9483–97. doi: 10.1021/acs.jctc.5c00985 (PMC12529897; doi:10.1021/acs.jctc.5c00985)
Supplement: Supplementary file 2 [file ct5c00985_si_002.zip › SI_geoms/B_irc/B-ts-R5.xyz]

63
B-ts-R.out 5
C    -2.741820   2.003430  -0.055983 
C    -1.351435   2.465432  -0.468030 
O    -2.738801   0.895167   0.624427 
C    -0.286252   1.765683   0.370386 
C    -0.566561   0.289873   0.526982 
C    -0.405549  -0.346114   1.735197 
H    -0.599888  -1.417033   1.818606 
O    -3.756870   2.592897  -0.373341 
H    -0.365290   0.238473   2.655383 
H     0.711683   1.866821  -0.088930 
H    -0.224193   2.214037   1.372465 
H    -1.242948   2.213250  -1.535095 
H    -1.295334   3.558351  -0.391262 
C    -0.738414  -0.512247  -0.712046 
C    -0.918300  -2.116965  -2.999694 
C     0.150936  -0.323252  -1.777040 
C    -1.718349  -1.509422  -0.804803 
C    -1.812491  -2.304759  -1.943922 
C     0.061959  -1.130668  -2.909690 
H     0.955519   0.411792  -1.694435 
H    -2.408107  -1.642989   0.030908 
H    -2.580236  -3.078216  -2.007534 
H     0.773583  -0.990797  -3.724581 
H    -0.983810  -2.744959  -3.889463 
N     3.646964  -0.212802   0.661230 
C     3.859206   0.627841  -0.388030 
C     5.379627   0.733600  -0.632681 
N     5.861162   0.090291   0.584641 
C     4.852124  -0.629343   1.249147 
O     5.011920  -1.415394   2.133112 
O     3.032921   1.201714  -1.061344 
Cl    1.779067  -0.367492   1.223588 
Cl    7.467557  -0.464994   0.667885 
C     5.816023   2.188987  -0.732038 
H     6.903991   2.242871  -0.881751 
H     5.557679   2.730455   0.187570 
H     5.307733   2.663855  -1.581442 
C     5.723667  -0.050426  -1.900466 
H     6.806511  -0.017096  -2.083192 
H     5.198310   0.399091  -2.753580 
H     5.412695  -1.100788  -1.804238 
H    -3.818894   0.436424   0.667373 
N    -5.018229  -0.028808   0.586482 
C    -5.193525  -1.359359   1.204872 
H    -4.756156  -1.330997   2.212717 
H    -4.610301  -2.076508   0.609250 
C    -5.912303   0.959594   1.237565 
H    -5.727882   0.893154   2.319523 
H    -5.588193   1.950087   0.893842 
C    -5.323153  -0.100434  -0.863868 
H    -4.512031  -0.665534  -1.346852 
H    -5.272103   0.930503  -1.237807 
C    -6.694262  -1.729303   1.223413 
H    -6.835082  -2.771845   0.905037 
H    -7.105185  -1.643001   2.240466 
C    -6.706563  -0.751054  -1.071904 
H    -6.607527  -1.778407  -1.454444 
H    -7.286594  -0.184850  -1.814053 
C    -7.380139   0.643015   0.882799 
H    -7.770958   1.371928   0.157269 
H    -8.014953   0.705238   1.778069 
C    -7.434689  -0.768567   0.280655 
H    -8.476516  -1.091278   0.150723 
