# Supplementary material for: Understanding DFT Uncertainties for More Reliable Reactivity Predictions by Advancing the Analysis of Error Sources
Source: J Chem Theory Comput. 2025 Sep 18;21(19):9483–97. doi: 10.1021/acs.jctc.5c00985 (PMC12529897; doi:10.1021/acs.jctc.5c00985)
Supplement: Supplementary file 2 [file ct5c00985_si_002.zip › SI_geoms/B_irc/B-ts-R6.xyz]

63
B-ts-R.out 6
C    -2.748012   2.010105  -0.059114 
C    -1.354425   2.459423  -0.464217 
O    -2.753050   0.898577   0.626520 
C    -0.286277   1.762101   0.373942 
C    -0.552504   0.282762   0.529424 
C    -0.417593  -0.347220   1.737222 
H    -0.598311  -1.420487   1.821332 
O    -3.757505   2.599805  -0.378093 
H    -0.363363   0.236693   2.657211 
H     0.709285   1.875013  -0.087422 
H    -0.226749   2.210349   1.376288 
H    -1.246888   2.204137  -1.530646 
H    -1.296210   3.552393  -0.390658 
C    -0.733022  -0.515093  -0.710446 
C    -0.919187  -2.117024  -2.999709 
C     0.152166  -0.324157  -1.778677 
C    -1.716020  -1.509466  -0.803230 
C    -1.812532  -2.303687  -1.943217 
C     0.061267  -1.130552  -2.911523 
H     0.955302   0.412462  -1.698328 
H    -2.406421  -1.642541   0.032102 
H    -2.582719  -3.074615  -2.006694 
H     0.770319  -0.989683  -3.728515 
H    -0.986792  -2.744518  -3.889670 
N     3.642044  -0.210728   0.663152 
C     3.856965   0.629507  -0.389260 
C     5.377224   0.732576  -0.632059 
N     5.857867   0.087860   0.585000 
C     4.850580  -0.630142   1.251767 
O     5.009302  -1.416104   2.134764 
O     3.031756   1.202690  -1.061723 
Cl    1.797998  -0.366425   1.217918 
Cl    7.465663  -0.464764   0.668382 
C     5.815169   2.187854  -0.730880 
H     6.903318   2.239640  -0.879306 
H     5.556567   2.730114   0.188162 
H     5.308897   2.662935  -1.581292 
C     5.722280  -0.050880  -1.900072 
H     6.805314  -0.017009  -2.080998 
H     5.198363   0.399508  -2.753552 
H     5.411376  -1.101385  -1.805408 
H    -3.741310   0.482938   0.670413 
N    -5.021341  -0.029871   0.586676 
C    -5.194820  -1.356263   1.203582 
H    -4.758784  -1.330797   2.212729 
H    -4.611548  -2.075578   0.609585 
C    -5.912170   0.956535   1.235709 
H    -5.729931   0.892333   2.318671 
H    -5.594346   1.950067   0.894629 
C    -5.323726  -0.101200  -0.860202 
H    -4.514807  -0.667060  -1.347269 
H    -5.276229   0.928377  -1.238884 
C    -6.694844  -1.730227   1.223244 
H    -6.836888  -2.772803   0.904643 
H    -7.106574  -1.643841   2.240212 
C    -6.707674  -0.751204  -1.072337 
H    -6.609099  -1.778922  -1.454639 
H    -7.288692  -0.185430  -1.814415 
C    -7.381621   0.642631   0.883147 
H    -7.773092   1.371173   0.157235 
H    -8.017476   0.704240   1.778019 
C    -7.435517  -0.769054   0.280617 
H    -8.477461  -1.091994   0.150614 
