# Supplementary material for: Understanding DFT Uncertainties for More Reliable Reactivity Predictions by Advancing the Analysis of Error Sources
Source: J Chem Theory Comput. 2025 Sep 18;21(19):9483–97. doi: 10.1021/acs.jctc.5c00985 (PMC12529897; doi:10.1021/acs.jctc.5c00985)
Supplement: Supplementary file 2 [file ct5c00985_si_002.zip › SI_geoms/B_irc/B-ts-R7.xyz]

63
B-ts-R.out 7
C    -2.751656   2.015021  -0.060580 
C    -1.355498   2.455549  -0.461893 
O    -2.754774   0.908951   0.628464 
C    -0.285741   1.758524   0.377156 
C    -0.540394   0.276500   0.532492 
C    -0.430425  -0.348542   1.739534 
H    -0.602521  -1.423232   1.822148 
O    -3.759363   2.607842  -0.383519 
H    -0.366572   0.236798   2.658327 
H     0.708620   1.875727  -0.086430 
H    -0.226255   2.209406   1.378132 
H    -1.245578   2.201881  -1.528897 
H    -1.292667   3.549580  -0.392779 
C    -0.727238  -0.518206  -0.708484 
C    -0.920146  -2.116911  -2.999936 
C     0.153576  -0.325340  -1.780073 
C    -1.713540  -1.509577  -0.801717 
C    -1.812591  -2.302588  -1.942585 
C     0.060496  -1.130369  -2.913424 
H     0.955680   0.412007  -1.699251 
H    -2.405261  -1.642091   0.032652 
H    -2.582720  -3.073778  -2.006194 
H     0.769820  -0.989869  -3.730118 
H    -0.987808  -2.744620  -3.889739 
N     3.637214  -0.208164   0.665205 
C     3.854230   0.631443  -0.390563 
C     5.374580   0.731401  -0.631329 
N     5.853951   0.084892   0.585423 
C     4.848247  -0.631037   1.254657 
O     5.005890  -1.417013   2.136761 
O     3.030432   1.203924  -1.062157 
Cl    1.821551  -0.365312   1.211201 
Cl    7.463161  -0.464579   0.669094 
C     5.814237   2.186621  -0.729524 
H     6.902443   2.238414  -0.878160 
H     5.555900   2.729833   0.188922 
H     5.309110   2.662253  -1.580436 
C     5.720750  -0.051414  -1.899609 
H     6.803979  -0.017150  -2.080104 
H     5.197904   0.399407  -2.753457 
H     5.410456  -1.102032  -1.805642 
H    -3.762059   0.475976   0.682228 
N    -5.032779  -0.034039   0.586983 
C    -5.198184  -1.356017   1.203281 
H    -4.761223  -1.329423   2.212044 
H    -4.613367  -2.074259   0.609350 
C    -5.914769   0.954357   1.235085 
H    -5.731576   0.890306   2.318002 
H    -5.594268   1.947085   0.893502 
C    -5.325587  -0.102283  -0.858229 
H    -4.515218  -0.667562  -1.343579 
H    -5.276780   0.927649  -1.236060 
C    -6.696683  -1.731729   1.223162 
H    -6.839258  -2.774155   0.904431 
H    -7.108761  -1.645228   2.240018 
C    -6.709348  -0.751593  -1.072747 
H    -6.610630  -1.779339  -1.455000 
H    -7.289947  -0.185592  -1.814878 
C    -7.384088   0.642067   0.883560 
H    -7.774985   1.370720   0.157475 
H    -8.020084   0.703575   1.778252 
C    -7.437214  -0.769779   0.280528 
H    -8.479042  -1.092673   0.150280 
