# Supplementary material for: Understanding DFT Uncertainties for More Reliable Reactivity Predictions by Advancing the Analysis of Error Sources
Source: J Chem Theory Comput. 2025 Sep 18;21(19):9483–97. doi: 10.1021/acs.jctc.5c00985 (PMC12529897; doi:10.1021/acs.jctc.5c00985)
Supplement: Supplementary file 2 [file ct5c00985_si_002.zip › SI_geoms/B_irc/B-ts-R8.xyz]

63
B-ts-R.out 8
C    -2.755619   2.021389  -0.062568 
C    -1.355803   2.451764  -0.459744 
O    -2.762450   0.915743   0.631828 
C    -0.284897   1.754852   0.380104 
C    -0.533350   0.271221   0.535814 
C    -0.443301  -0.350095   1.741787 
H    -0.606710  -1.426107   1.825944 
O    -3.760149   2.615403  -0.388959 
H    -0.371640   0.233708   2.660696 
H     0.707661   1.881030  -0.084520 
H    -0.227586   2.205426   1.381633 
H    -1.245893   2.194588  -1.525879 
H    -1.287855   3.545449  -0.393859 
C    -0.720966  -0.521506  -0.706501 
C    -0.921126  -2.116849  -3.000315 
C     0.155422  -0.326883  -1.781285 
C    -1.710537  -1.509581  -0.800317 
C    -1.812421  -2.301478  -1.941923 
C     0.059770  -1.130328  -2.915472 
H     0.956206   0.412029  -1.702937 
H    -2.401310  -1.641132   0.035052 
H    -2.584285  -3.070962  -2.005040 
H     0.766572  -0.989123  -3.734454 
H    -0.990942  -2.744454  -3.890063 
N     3.632747  -0.204784   0.666588 
C     3.852468   0.633662  -0.392274 
C     5.371806   0.730250  -0.630721 
N     5.849862   0.081758   0.585727 
C     4.845843  -0.631833   1.257373 
O     5.001847  -1.417842   2.138941 
O     3.028893   1.205436  -1.062835 
Cl    1.846797  -0.364547   1.204796 
Cl    7.460442  -0.464342   0.669861 
C     5.813259   2.185221  -0.728004 
H     6.901535   2.234977  -0.875753 
H     5.554756   2.728843   0.190184 
H     5.309378   2.661078  -1.579386 
C     5.719007  -0.052065  -1.899151 
H     6.802313  -0.017166  -2.078032 
H     5.197086   0.399349  -2.753218 
H     5.408734  -1.102855  -1.806536 
H    -3.741017   0.496684   0.685551 
N    -5.037777  -0.035515   0.587204 
C    -5.201244  -1.356314   1.203394 
H    -4.764990  -1.329506   2.212561 
H    -4.615803  -2.074326   0.609768 
C    -5.917755   0.952541   1.234719 
H    -5.734980   0.889143   2.317828 
H    -5.597651   1.945319   0.892766 
C    -5.327960  -0.103526  -0.856647 
H    -4.517152  -0.669228  -1.340925 
H    -5.278783   0.926291  -1.234812 
C    -6.699403  -1.733467   1.223042 
H    -6.842605  -2.775810   0.903769 
H    -7.112397  -1.647372   2.239667 
C    -6.711579  -0.752141  -1.073386 
H    -6.613331  -1.779946  -1.455804 
H    -7.292534  -0.186036  -1.815348 
C    -7.387350   0.641368   0.883873 
H    -7.778666   1.369803   0.157670 
H    -8.024184   0.702228   1.778213 
C    -7.439440  -0.770672   0.280310 
H    -8.481313  -1.093722   0.149667 
