# Supplementary material for: Understanding DFT Uncertainties for More Reliable Reactivity Predictions by Advancing the Analysis of Error Sources
Source: J Chem Theory Comput. 2025 Sep 18;21(19):9483–97. doi: 10.1021/acs.jctc.5c00985 (PMC12529897; doi:10.1021/acs.jctc.5c00985)
Supplement: Supplementary file 2 [file ct5c00985_si_002.zip › SI_geoms/B_irc/B-ts-R9.xyz]

63
B-ts-R.out 9
C    -2.758360   2.026045  -0.063150 
C    -1.355450   2.448931  -0.458242 
O    -2.767567   0.924222   0.634751 
C    -0.284523   1.751488   0.382953 
C    -0.529480   0.266801   0.539354 
C    -0.455859  -0.351583   1.743695 
H    -0.611823  -1.428721   1.828642 
O    -3.760807   2.622749  -0.394397 
H    -0.377908   0.231109   2.662997 
H     0.707198   1.883055  -0.081655 
H    -0.229435   2.202315   1.384569 
H    -1.245526   2.188698  -1.523777 
H    -1.282753   3.542703  -0.396039 
C    -0.715239  -0.524616  -0.704495 
C    -0.922281  -2.116779  -3.000834 
C     0.157397  -0.328584  -1.782202 
C    -1.707425  -1.509805  -0.799047 
C    -1.812246  -2.300552  -1.941272 
C     0.058927  -1.130371  -2.917382 
H     0.956553   0.412132  -1.706020 
H    -2.397318  -1.640183   0.037250 
H    -2.585641  -3.068628  -2.004111 
H     0.763222  -0.987948  -3.738385 
H    -0.994237  -2.743795  -3.890848 
N     3.629235  -0.200990   0.667350 
C     3.851016   0.636184  -0.394362 
C     5.369187   0.729138  -0.630252 
N     5.845801   0.078561   0.585942 
C     4.843335  -0.632519   1.259803 
O     4.997115  -1.418512   2.141115 
O     3.027418   1.207084  -1.063580 
Cl    1.873184  -0.364259   1.198895 
Cl    7.457430  -0.464132   0.670768 
C     5.812375   2.183753  -0.726346 
H     6.900775   2.232106  -0.873360 
H     5.553674   2.727644   0.191594 
H     5.309760   2.660149  -1.578181 
C     5.717199  -0.052754  -1.898736 
H     6.800670  -0.017546  -2.076424 
H     5.196272   0.399300  -2.753040 
H     5.406859  -1.103576  -1.807178 
H    -3.754866   0.498775   0.688666 
N    -5.042477  -0.036909   0.587585 
C    -5.204423  -1.357344   1.203905 
H    -4.768404  -1.330004   2.213150 
H    -4.618039  -2.074792   0.610582 
C    -5.921380   0.951463   1.234767 
H    -5.738257   0.888594   2.317835 
H    -5.600519   1.944009   0.892111 
C    -5.330486  -0.104729  -0.856037 
H    -4.519120  -0.670731  -1.339006 
H    -5.279957   0.925186  -1.234073 
C    -6.702462  -1.735049   1.222763 
H    -6.845309  -2.777207   0.902818 
H    -7.115989  -1.649472   2.239215 
C    -6.714107  -0.752790  -1.073741 
H    -6.615995  -1.780437  -1.456583 
H    -7.294777  -0.186163  -1.815503 
C    -7.390861   0.640301   0.884021 
H    -7.782246   1.368773   0.157910 
H    -8.027722   0.700723   1.778336 
C    -7.442195  -0.771749   0.280009 
H    -8.483962  -1.094890   0.148959 
