# Supplementary material for: Understanding DFT Uncertainties for More Reliable Reactivity Predictions by Advancing the Analysis of Error Sources
Source: J Chem Theory Comput. 2025 Sep 18;21(19):9483–97. doi: 10.1021/acs.jctc.5c00985 (PMC12529897; doi:10.1021/acs.jctc.5c00985)
Supplement: Supplementary file 2 [file ct5c00985_si_002.zip › SI_geoms/C_irc/C-ts-F1.xyz]

34
C-ts-F.out 1
C    -4.193928   0.892263  -1.325944 
C    -3.555230  -0.470241  -1.634551 
C    -3.235363   2.071345  -1.077092 
N    -3.029307  -1.130041  -0.459589 
C    -1.782276  -0.728010   0.187331 
C    -3.829821  -1.918084   0.312243 
C    -1.818187   0.730403   0.664854 
C    -1.643011  -1.769422   1.312309 
C    -1.858930   1.702095  -0.533600 
C    -0.588081   1.229867   1.368984 
O    -1.185626   2.871055  -0.128695 
C    -0.384321   2.590789   0.988442 
O     0.346097   3.459547   1.416890 
C    -3.075173  -2.216710   1.599960 
O    -4.955483  -2.281692   0.027086 
H    -4.870075   1.150982  -2.156911 
H    -4.845045   0.737259  -0.451133 
H    -4.325686  -1.139510  -2.043144 
H    -2.752566  -0.379517  -2.384605 
H    -3.081448   2.639837  -2.008768 
H    -3.692334   2.775918  -0.364312 
H    -0.951767  -0.827787  -0.530982 
H    -2.745482   0.847964   1.273365 
H    -1.045770  -2.620672   0.952655 
H    -1.125994  -1.347841   2.183611 
H    -1.269634   1.235677  -1.351422 
H    -3.549604  -1.621913   2.397655 
H    -3.184714  -3.274802   1.873795 
C     1.487908   0.339210   0.458762 
I     3.646619  -0.620003  -0.344742 
H     1.900381   1.182164   1.006264 
H     1.073744   0.521339  -0.527456 
H     1.182001  -0.550474   0.997401 
H    -0.382650   0.967763   2.409437 
