# Supplementary material for: Understanding DFT Uncertainties for More Reliable Reactivity Predictions by Advancing the Analysis of Error Sources
Source: J Chem Theory Comput. 2025 Sep 18;21(19):9483–97. doi: 10.1021/acs.jctc.5c00985 (PMC12529897; doi:10.1021/acs.jctc.5c00985)
Supplement: Supplementary file 2 [file ct5c00985_si_002.zip › SI_geoms/C_irc/C-ts-F10.xyz]

34
C-ts-F.out 10
C    -4.193125   0.892267  -1.325170 
C    -3.554459  -0.469662  -1.634713 
C    -3.233836   2.070398  -1.071044 
N    -3.030758  -1.124783  -0.456633 
C    -1.779262  -0.736682   0.182784 
C    -3.830774  -1.918677   0.314378 
C    -1.774806   0.719030   0.650587 
C    -1.643131  -1.771998   1.313363 
C    -1.855621   1.695029  -0.536973 
C    -0.446593   1.160470   1.294535 
O    -1.182850   2.871573  -0.112524 
C    -0.368910   2.609849   0.958420 
O     0.333056   3.461494   1.423459 
C    -3.075484  -2.217716   1.600642 
O    -4.954611  -2.280292   0.026655 
H    -4.865944   1.156817  -2.156082 
H    -4.846904   0.737216  -0.452408 
H    -4.325430  -1.138702  -2.041844 
H    -2.752554  -0.382202  -2.385760 
H    -3.077655   2.640835  -2.000338 
H    -3.690668   2.773592  -0.356766 
H    -0.951551  -0.850375  -0.535644 
H    -2.633916   0.885814   1.330953 
H    -1.042772  -2.620112   0.954935 
H    -1.125174  -1.354390   2.185759 
H    -1.261974   1.255205  -1.360605 
H    -3.551316  -1.626223   2.400291 
H    -3.183502  -3.275888   1.873137 
C     1.136252   0.476387   0.595641 
I     3.660043  -0.626439  -0.350129 
H     1.899337   1.138073   1.010327 
H     1.088357   0.529857  -0.494783 
H     1.212961  -0.548133   0.963574 
H    -0.372401   0.993772   2.376737 
