# Supplementary material for: Understanding DFT Uncertainties for More Reliable Reactivity Predictions by Advancing the Analysis of Error Sources
Source: J Chem Theory Comput. 2025 Sep 18;21(19):9483–97. doi: 10.1021/acs.jctc.5c00985 (PMC12529897; doi:10.1021/acs.jctc.5c00985)
Supplement: Supplementary file 2 [file ct5c00985_si_002.zip › SI_geoms/C_irc/C-ts-F12.xyz]

34
C-ts-F.out 12
C    -4.192937   0.892292  -1.325007 
C    -3.554327  -0.469522  -1.634672 
C    -3.233283   2.069790  -1.069177 
N    -3.031348  -1.123521  -0.455784 
C    -1.778063  -0.739248   0.181250 
C    -3.830948  -1.918616   0.314821 
C    -1.761057   0.715614   0.646564 
C    -1.643124  -1.772832   1.313606 
C    -1.853954   1.693393  -0.537612 
C    -0.411830   1.145892   1.275452 
O    -1.183458   2.872006  -0.108808 
C    -0.363342   2.612054   0.951207 
O     0.330102   3.463107   1.425537 
C    -3.075575  -2.217994   1.600822 
O    -4.954518  -2.280019   0.026545 
H    -4.864961   1.158108  -2.156089 
H    -4.847303   0.736997  -0.452755 
H    -4.325372  -1.138577  -2.041587 
H    -2.752337  -0.382691  -2.385701 
H    -3.076686   2.641064  -1.997840 
H    -3.689829   2.772526  -0.354299 
H    -0.951905  -0.858250  -0.538168 
H    -2.603235   0.892632   1.343987 
H    -1.042177  -2.620800   0.956216 
H    -1.125251  -1.355201   2.186064 
H    -1.260129   1.260277  -1.364178 
H    -3.551530  -1.627027   2.400806 
H    -3.183470  -3.276238   1.872944 
C     1.060583   0.503891   0.625034 
I     3.662520  -0.627662  -0.351148 
H     1.868319   1.129887   1.015875 
H     1.065442   0.542874  -0.469825 
H     1.190402  -0.528700   0.961382 
H    -0.364046   0.996320   2.362851 
