# Supplementary material for: Understanding DFT Uncertainties for More Reliable Reactivity Predictions by Advancing the Analysis of Error Sources
Source: J Chem Theory Comput. 2025 Sep 18;21(19):9483–97. doi: 10.1021/acs.jctc.5c00985 (PMC12529897; doi:10.1021/acs.jctc.5c00985)
Supplement: Supplementary file 2 [file ct5c00985_si_002.zip › SI_geoms/C_irc/C-ts-F14.xyz]

34
C-ts-F.out 14
C    -4.192659   0.892355  -1.324785 
C    -3.554213  -0.469308  -1.634491 
C    -3.232303   2.068617  -1.066313 
N    -3.032197  -1.121776  -0.454475 
C    -1.775690  -0.743015   0.178919 
C    -3.831176  -1.918327   0.315386 
C    -1.743455   0.711275   0.641240 
C    -1.643013  -1.774187   1.313912 
C    -1.851003   1.691552  -0.538542 
C    -0.382453   1.135874   1.258020 
O    -1.184923   2.872857  -0.104758 
C    -0.356400   2.613819   0.943128 
O     0.326555   3.465761   1.428259 
C    -3.075716  -2.218401   1.601054 
O    -4.954472  -2.279698   0.026420 
H    -4.863501   1.159800  -2.156271 
H    -4.847929   0.736574  -0.453337 
H    -4.325236  -1.138489  -2.041242 
H    -2.751897  -0.383201  -2.385272 
H    -3.075726   2.641677  -1.993864 
H    -3.688070   2.770293  -0.349957 
H    -0.952565  -0.870274  -0.542740 
H    -2.568276   0.897324   1.355652 
H    -1.041555  -2.622643   0.958841 
H    -1.125779  -1.355571   2.186349 
H    -1.257694   1.267048  -1.369742 
H    -3.551556  -1.627902   2.401438 
H    -3.183711  -3.276753   1.872630 
C     0.984496   0.529492   0.653390 
I     3.665330  -0.629088  -0.352329 
H     1.824864   1.123974   1.028900 
H     1.027329   0.563233  -0.442429 
H     1.147890  -0.508056   0.963339 
H    -0.356675   1.000800   2.348714 
