# Supplementary material for: Understanding DFT Uncertainties for More Reliable Reactivity Predictions by Advancing the Analysis of Error Sources
Source: J Chem Theory Comput. 2025 Sep 18;21(19):9483–97. doi: 10.1021/acs.jctc.5c00985 (PMC12529897; doi:10.1021/acs.jctc.5c00985)
Supplement: Supplementary file 2 [file ct5c00985_si_002.zip › SI_geoms/C_irc/C-ts-F16.xyz]

34
C-ts-F.out 16
C    -4.191890   0.892494  -1.324244 
C    -3.553927  -0.468778  -1.633602 
C    -3.229652   2.065623  -1.059973 
N    -3.033270  -1.118090  -0.451362 
C    -1.768600  -0.750940   0.173869 
C    -3.831488  -1.917118   0.316663 
C    -1.722531   0.705169   0.631954 
C    -1.642144  -1.777590   1.314595 
C    -1.843971   1.689397  -0.541919 
C    -0.380425   1.142562   1.254783 
O    -1.188236   2.875848  -0.101070 
C    -0.351374   2.619841   0.934938 
O     0.321350   3.471982   1.432322 
C    -3.075921  -2.219207   1.601500 
O    -4.954330  -2.278898   0.026328 
H    -4.859559   1.163154  -2.157252 
H    -4.849911   0.735689  -0.455133 
H    -4.324533  -1.138602  -2.040163 
H    -2.750729  -0.383705  -2.383560 
H    -3.076629   2.645180  -1.984088 
H    -3.682148   2.762749  -0.337192 
H    -0.951879  -0.892817  -0.552716 
H    -2.540651   0.891448   1.350502 
H    -1.040185  -2.628469   0.966413 
H    -1.127252  -1.355066   2.186693 
H    -1.251348   1.278534  -1.380471 
H    -3.550717  -1.629092   2.402722 
H    -3.184971  -3.277733   1.871908 
C     0.909275   0.547680   0.677591 
I     3.670361  -0.631777  -0.354525 
H     1.777837   1.109577   1.056176 
H     0.975804   0.595940  -0.420623 
H     1.077784  -0.501805   0.959149 
H    -0.370510   1.019614   2.347974 
