# Supplementary material for: Understanding DFT Uncertainties for More Reliable Reactivity Predictions by Advancing the Analysis of Error Sources
Source: J Chem Theory Comput. 2025 Sep 18;21(19):9483–97. doi: 10.1021/acs.jctc.5c00985 (PMC12529897; doi:10.1021/acs.jctc.5c00985)
Supplement: Supplementary file 2 [file ct5c00985_si_002.zip › SI_geoms/C_irc/C-ts-F2.xyz]

34
C-ts-F.out 2
C    -4.193800   0.892287  -1.325822 
C    -3.555140  -0.470151  -1.634538 
C    -3.235143   2.071249  -1.076322 
N    -3.029490  -1.129381  -0.459184 
C    -1.781859  -0.729062   0.186773 
C    -3.829946  -1.918139   0.312520 
C    -1.813555   0.729185   0.663284 
C    -1.643008  -1.769765   1.312426 
C    -1.858504   1.701317  -0.534046 
C    -0.574507   1.223159   1.361489 
O    -1.185096   2.871095  -0.126971 
C    -0.382939   2.592860   0.985193 
O     0.344425   3.459724   1.417623 
C    -3.075209  -2.216856   1.600051 
O    -4.955378  -2.281503   0.027050 
H    -4.869526   1.151723  -2.156787 
H    -4.845277   0.737265  -0.451286 
H    -4.325649  -1.139395  -2.042955 
H    -2.752560  -0.379849  -2.384707 
H    -3.081113   2.640089  -2.007656 
H    -3.692037   2.775557  -0.363228 
H    -0.951901  -0.830568  -0.531739 
H    -2.734213   0.851928   1.279329 
H    -1.045466  -2.620728   0.953006 
H    -1.126018  -1.348580   2.183905 
H    -1.268816   1.237922  -1.352556 
H    -3.549763  -1.622459   2.398009 
H    -3.184583  -3.274952   1.873709 
C     1.448061   0.355182   0.474119 
I     3.648471  -0.620890  -0.345483 
H     1.901667   1.183301   1.011868 
H     1.072686   0.523512  -0.530164 
H     1.182257  -0.556693   0.997375 
H    -0.382749   0.971900   2.407661 
