# Supplementary material for: Understanding DFT Uncertainties for More Reliable Reactivity Predictions by Advancing the Analysis of Error Sources
Source: J Chem Theory Comput. 2025 Sep 18;21(19):9483–97. doi: 10.1021/acs.jctc.5c00985 (PMC12529897; doi:10.1021/acs.jctc.5c00985)
Supplement: Supplementary file 2 [file ct5c00985_si_002.zip › SI_geoms/C_irc/C-ts-F3.xyz]

34
C-ts-F.out 3
C    -4.193693   0.892296  -1.325721 
C    -3.555049  -0.470077  -1.634548 
C    -3.234966   2.071178  -1.075646 
N    -3.029635  -1.128768  -0.458838 
C    -1.781515  -0.730008   0.186290 
C    -3.830066  -1.918217   0.312778 
C    -1.809219   0.728031   0.661779 
C    -1.643013  -1.770057   1.312541 
C    -1.858191   1.700535  -0.534470 
C    -0.560315   1.215951   1.353945 
O    -1.184569   2.871117  -0.125225 
C    -0.381595   2.595197   0.981985 
O     0.342880   3.459782   1.418276 
C    -3.075241  -2.216981   1.600128 
O    -4.955268  -2.281331   0.027008 
H    -4.869020   1.152427  -2.156664 
H    -4.845505   0.737285  -0.451437 
H    -4.325614  -1.139287  -2.042790 
H    -2.752576  -0.380177  -2.384850 
H    -3.080753   2.640289  -2.006666 
H    -3.691829   2.775269  -0.362307 
H    -0.951927  -0.833004  -0.532250 
H    -2.722820   0.856178   1.285480 
H    -1.045140  -2.620661   0.953252 
H    -1.125970  -1.349370   2.184189 
H    -1.268020   1.240116  -1.353513 
H    -3.549947  -1.622995   2.398343 
H    -3.184426  -3.275081   1.873622 
C     1.408392   0.371024   0.489449 
I     3.650183  -0.621707  -0.346167 
H     1.906525   1.181388   1.014552 
H     1.076048   0.523859  -0.532367 
H     1.187176  -0.562422   0.995153 
H    -0.383128   0.975923   2.405723 
