# Supplementary material for: Understanding DFT Uncertainties for More Reliable Reactivity Predictions by Advancing the Analysis of Error Sources
Source: J Chem Theory Comput. 2025 Sep 18;21(19):9483–97. doi: 10.1021/acs.jctc.5c00985 (PMC12529897; doi:10.1021/acs.jctc.5c00985)
Supplement: Supplementary file 2 [file ct5c00985_si_002.zip › SI_geoms/C_irc/C-ts-F4.xyz]

34
C-ts-F.out 4
C    -4.193600   0.892295  -1.325633 
C    -3.554960  -0.470012  -1.634571 
C    -3.234813   2.071116  -1.075020 
N    -3.029761  -1.128184  -0.458526 
C    -1.781209  -0.730899   0.185844 
C    -3.830182  -1.918305   0.313024 
C    -1.804948   0.726892   0.660301 
C    -1.643026  -1.770320   1.312656 
C    -1.857926   1.699753  -0.534867 
C    -0.545631   1.208425   1.346277 
O    -1.184077   2.871135  -0.123448 
C    -0.380191   2.597608   0.978756 
O     0.341407   3.459817   1.418908 
C    -3.075274  -2.217091   1.600200 
O    -4.955157  -2.281169   0.026963 
H    -4.868552   1.153089  -2.156547 
H    -4.845723   0.737307  -0.451581 
H    -4.325583  -1.139187  -2.042641 
H    -2.752601  -0.380495  -2.385010 
H    -3.080368   2.640424  -2.005768 
H    -3.691683   2.775046  -0.361515 
H    -0.951777  -0.835148  -0.532553 
H    -2.711331   0.860520   1.291682 
H    -1.044813  -2.620527   0.953438 
H    -1.125876  -1.350163   2.184455 
H    -1.267219   1.242240  -1.354365 
H    -3.550150  -1.623501   2.398652 
H    -3.184266  -3.275191   1.873548 
C     1.368885   0.386743   0.504743 
I     3.651796  -0.622474  -0.346811 
H     1.911879   1.177263   1.015278 
H     1.081489   0.523134  -0.533125 
H     1.194653  -0.566886   0.991261 
H    -0.383340   0.979641   2.403412 
