# Supplementary material for: Understanding DFT Uncertainties for More Reliable Reactivity Predictions by Advancing the Analysis of Error Sources
Source: J Chem Theory Comput. 2025 Sep 18;21(19):9483–97. doi: 10.1021/acs.jctc.5c00985 (PMC12529897; doi:10.1021/acs.jctc.5c00985)
Supplement: Supplementary file 2 [file ct5c00985_si_002.zip › SI_geoms/C_irc/C-ts-F5.xyz]

34
C-ts-F.out 5
C    -4.193517   0.892288  -1.325550 
C    -3.554872  -0.469951  -1.634602 
C    -3.234671   2.071050  -1.074409 
N    -3.029881  -1.127609  -0.458227 
C    -1.780918  -0.731788   0.185404 
C    -3.830294  -1.918396   0.313263 
C    -1.800589   0.725729   0.658801 
C    -1.643045  -1.770573   1.312774 
C    -1.857668   1.698968  -0.535256 
C    -0.530589   1.200734   1.338474 
O    -1.183641   2.871156  -0.121638 
C    -0.378687   2.600023   0.975456 
O     0.339974   3.459876   1.419558 
C    -3.075307  -2.217193   1.600270 
O    -4.955046  -2.281012   0.026915 
H    -4.868101   1.153737  -2.156435 
H    -4.845938   0.737325  -0.451722 
H    -4.325553  -1.139095  -2.042497 
H    -2.752628  -0.380807  -2.385180 
H    -3.079947   2.640520  -2.004901 
H    -3.691561   2.774850  -0.360777 
H    -0.951606  -0.837272  -0.532823 
H    -2.699486   0.864938   1.298073 
H    -1.044471  -2.620359   0.953603 
H    -1.125750  -1.350974   2.184714 
H    -1.266381   1.244359  -1.355198 
H    -3.550365  -1.623996   2.398950 
H    -3.184104  -3.275293   1.873480 
C     1.329486   0.402287   0.520018 
I     3.653335  -0.623208  -0.347427 
H     1.916942   1.171437   1.014569 
H     1.087561   0.522142  -0.531995 
H     1.202904  -0.569322   0.986328 
H    -0.383017   0.982942   2.400534 
