# Supplementary material for: Understanding DFT Uncertainties for More Reliable Reactivity Predictions by Advancing the Analysis of Error Sources
Source: J Chem Theory Comput. 2025 Sep 18;21(19):9483–97. doi: 10.1021/acs.jctc.5c00985 (PMC12529897; doi:10.1021/acs.jctc.5c00985)
Supplement: Supplementary file 2 [file ct5c00985_si_002.zip › SI_geoms/C_irc/C-ts-F6.xyz]

34
C-ts-F.out 6
C    -4.193438   0.892280  -1.325471 
C    -3.554784  -0.469893  -1.634635 
C    -3.234530   2.070973  -1.073799 
N    -3.030009  -1.127043  -0.457931 
C    -1.780634  -0.732686   0.184956 
C    -3.830401  -1.918483   0.313496 
C    -1.796076   0.724530   0.657276 
C    -1.643066  -1.770826   1.312892 
C    -1.857391   1.698182  -0.535630 
C    -0.514829   1.192778   1.330332 
O    -1.183276   2.871190  -0.119817 
C    -0.377078   2.602378   0.972123 
O     0.338573   3.459992   1.420235 
C    -3.075341  -2.217292   1.600339 
O    -4.954941  -2.280860   0.026865 
H    -4.867662   1.154372  -2.156334 
H    -4.846147   0.737336  -0.451859 
H    -4.325525  -1.139007  -2.042359 
H    -2.752649  -0.381110  -2.385346 
H    -3.079510   2.640595  -2.004048 
H    -3.691441   2.774658  -0.360055 
H    -0.951533  -0.839509  -0.533168 
H    -2.687285   0.869359   1.304566 
H    -1.044123  -2.620197   0.953774 
H    -1.125610  -1.351767   2.184958 
H    -1.265517   1.246478  -1.356059 
H    -3.550582  -1.624476   2.399237 
H    -3.183948  -3.275396   1.873415 
C     1.290348   0.417616   0.535264 
I     3.654784  -0.623900  -0.348007 
H     1.919801   1.164535   1.013065 
H     1.093112   0.521380  -0.528720 
H     1.210523  -0.569505   0.980837 
H    -0.382270   0.985929   2.397181 
