# Supplementary material for: Understanding DFT Uncertainties for More Reliable Reactivity Predictions by Advancing the Analysis of Error Sources
Source: J Chem Theory Comput. 2025 Sep 18;21(19):9483–97. doi: 10.1021/acs.jctc.5c00985 (PMC12529897; doi:10.1021/acs.jctc.5c00985)
Supplement: Supplementary file 2 [file ct5c00985_si_002.zip › SI_geoms/C_irc/C-ts-F7.xyz]

34
C-ts-F.out 7
C    -4.193361   0.892272  -1.325395 
C    -3.554697  -0.469837  -1.634666 
C    -3.234382   2.070877  -1.073172 
N    -3.030157  -1.126482  -0.457630 
C    -1.780346  -0.733609   0.184482 
C    -3.830503  -1.918559   0.313723 
C    -1.791306   0.723274   0.655705 
C    -1.643086  -1.771088   1.313010 
C    -1.857069   1.697394  -0.535988 
C    -0.498439   1.184662   1.321843 
O    -1.182999   2.871245  -0.117988 
C    -0.375324   2.604590   0.968745 
O     0.337191   3.460194   1.420955 
C    -3.075375  -2.217391   1.600410 
O    -4.954842  -2.280712   0.026813 
H    -4.867233   1.154993  -2.156246 
H    -4.846346   0.737334  -0.451994 
H    -4.325499  -1.138924  -2.042225 
H    -2.752657  -0.381401  -2.385495 
H    -3.079060   2.640655  -2.003188 
H    -3.691307   2.774454  -0.359323 
H    -0.951500  -0.841878  -0.533596 
H    -2.674697   0.873704   1.311118 
H    -1.043775  -2.620068   0.953971 
H    -1.125469  -1.352517   2.185186 
H    -1.264637   1.248598  -1.356993 
H    -3.550791  -1.624937   2.399512 
H    -3.183804  -3.275504   1.873350 
C     1.251442   0.432704   0.550460 
I     3.656164  -0.624562  -0.348561 
H     1.920037   1.157275   1.011459 
H     1.096641   0.521551  -0.523034 
H     1.216241  -0.567271   0.975458 
H    -0.380860   0.988480   2.393110 
