# Supplementary material for: Understanding DFT Uncertainties for More Reliable Reactivity Predictions by Advancing the Analysis of Error Sources
Source: J Chem Theory Comput. 2025 Sep 18;21(19):9483–97. doi: 10.1021/acs.jctc.5c00985 (PMC12529897; doi:10.1021/acs.jctc.5c00985)
Supplement: Supplementary file 2 [file ct5c00985_si_002.zip › SI_geoms/C_irc/C-ts-F8.xyz]

34
C-ts-F.out 8
C    -4.193285   0.892266  -1.325320 
C    -3.554613  -0.469781  -1.634691 
C    -3.234222   2.070755  -1.072514 
N    -3.030327  -1.125922  -0.457318 
C    -1.780035  -0.734574   0.183970 
C    -3.830599  -1.918620   0.313945 
C    -1.786217   0.721947   0.654075 
C    -1.643105  -1.771365   1.313128 
C    -1.856682   1.696607  -0.536331 
C    -0.481524   1.176499   1.313029 
O    -1.182827   2.871322  -0.116162 
C    -0.373394   2.606600   0.965333 
O     0.335818   3.460501   1.421727 
C    -3.075410  -2.217493   1.600483 
O    -4.954754  -2.280568   0.026761 
H    -4.866808   1.155604  -2.156172 
H    -4.846537   0.737316  -0.452128 
H    -4.325476  -1.138845  -2.042095 
H    -2.752646  -0.381680  -2.385618 
H    -3.078598   2.640709  -2.002299 
H    -3.691145   2.774222  -0.358552 
H    -0.951475  -0.844420  -0.534120 
H    -2.661642   0.877929   1.317728 
H    -1.043428  -2.619992   0.954214 
H    -1.125338  -1.353217   2.185396 
H    -1.263749   1.250740  -1.358033 
H    -3.550987  -1.625383   2.399778 
H    -3.183678  -3.275619   1.873284 
C     1.212783   0.447542   0.565619 
I     3.657499  -0.625204  -0.349099 
H     1.916745   1.150154   1.010177 
H     1.097202   0.522982  -0.515281 
H     1.218422  -0.562487   0.970721 
H    -0.378718   0.990593   2.388333 
