# Supplementary material for: Understanding DFT Uncertainties for More Reliable Reactivity Predictions by Advancing the Analysis of Error Sources
Source: J Chem Theory Comput. 2025 Sep 18;21(19):9483–97. doi: 10.1021/acs.jctc.5c00985 (PMC12529897; doi:10.1021/acs.jctc.5c00985)
Supplement: Supplementary file 2 [file ct5c00985_si_002.zip › SI_geoms/C_irc/C-ts-R1.xyz]

34
C-ts-R.out 1
C    -4.194213   0.892184  -1.326244 
C    -3.555397  -0.470451  -1.634625 
C    -3.235870   2.071580  -1.078806 
N    -3.028865  -1.131420  -0.460482 
C    -1.783223  -0.725760   0.188587 
C    -3.829558  -1.918016   0.311666 
C    -1.828011   0.732943   0.668084 
C    -1.643031  -1.768655   1.312096 
C    -1.859973   1.703633  -0.532699 
C    -0.615502   1.243118   1.384532 
O    -1.186666   2.870947  -0.132075 
C    -0.387246   2.587094   0.994977 
O     0.349678   3.458959   1.415302 
C    -3.075096  -2.216375   1.599772 
O    -4.955665  -2.282089   0.027147 
H    -4.871204   1.149433  -2.157209 
H    -4.844598   0.737279  -0.450866 
H    -4.325752  -1.139774  -2.043537 
H    -2.752614  -0.378876  -2.384492 
H    -3.082046   2.639212  -2.011229 
H    -3.693055   2.776793  -0.366793 
H    -0.951410  -0.821762  -0.529105 
H    -2.768118   0.840405   1.261548 
H    -1.046349  -2.620354   0.951799 
H    -1.125851  -1.346463   2.183060 
H    -1.271282   1.231142  -1.348897 
H    -3.549343  -1.620775   2.396913 
H    -3.184944  -3.274442   1.874013 
C     1.567358   0.307302   0.428136 
I     3.642862  -0.618192  -0.343243 
H     1.904267   1.176023   0.991226 
H     1.082890   0.514004  -0.522833 
H     1.188843  -0.538797   0.994392 
H    -0.383006   0.959286   2.412983 
