# Supplementary material for: Understanding DFT Uncertainties for More Reliable Reactivity Predictions by Advancing the Analysis of Error Sources
Source: J Chem Theory Comput. 2025 Sep 18;21(19):9483–97. doi: 10.1021/acs.jctc.5c00985 (PMC12529897; doi:10.1021/acs.jctc.5c00985)
Supplement: Supplementary file 2 [file ct5c00985_si_002.zip › SI_geoms/C_irc/C-ts-R2.xyz]

34
C-ts-R.out 2
C    -4.194388   0.892123  -1.326429 
C    -3.555478  -0.470577  -1.634700 
C    -3.236187   2.071749  -1.079846 
N    -3.028585  -1.132170  -0.461009 
C    -1.783832  -0.724462   0.189357 
C    -3.829413  -1.918018   0.311355 
C    -1.833425   0.734329   0.669829 
C    -1.643063  -1.768173   1.312004 
C    -1.860680   1.704394  -0.532195 
C    -0.629222   1.249449   1.392606 
O    -1.187141   2.870848  -0.133685 
C    -0.388821   2.585502   0.998284 
O     0.351633   3.458456   1.414398 
C    -3.075060  -2.216153   1.599678 
O    -4.955738  -2.282301   0.027171 
H    -4.871853   1.148573  -2.157361 
H    -4.844353   0.737314  -0.450721 
H    -4.325788  -1.139927  -2.043757 
H    -2.752680  -0.378561  -2.384518 
H    -3.082265   2.638717  -2.012758 
H    -3.693580   2.777447  -0.368441 
H    -0.951172  -0.818207  -0.527833 
H    -2.779802   0.836917   1.255618 
H    -1.046655  -2.620004   0.951203 
H    -1.125708  -1.345808   2.182798 
H    -1.272190   1.228751  -1.347354 
H    -3.549262  -1.620116   2.396494 
H    -3.185042  -3.274187   1.874197 
C     1.606638   0.291587   0.412940 
I     3.640978  -0.617266  -0.342482 
H     1.911140   1.170973   0.980824 
H     1.092267   0.507713  -0.521812 
H     1.197950  -0.534087   0.991313 
H    -0.383976   0.955092   2.415039 
