# Supplementary material for: Understanding DFT Uncertainties for More Reliable Reactivity Predictions by Advancing the Analysis of Error Sources
Source: J Chem Theory Comput. 2025 Sep 18;21(19):9483–97. doi: 10.1021/acs.jctc.5c00985 (PMC12529897; doi:10.1021/acs.jctc.5c00985)
Supplement: Supplementary file 2 [file ct5c00985_si_002.zip › SI_geoms/C_irc/C-ts-R3.xyz]

34
C-ts-R.out 3
C    -4.194627   0.892025  -1.326659 
C    -3.555564  -0.470733  -1.634842 
C    -3.236622   2.072004  -1.081200 
N    -3.028220  -1.132999  -0.461657 
C    -1.784676  -0.722860   0.190368 
C    -3.829251  -1.918072   0.311001 
C    -1.839695   0.735936   0.671828 
C    -1.643148  -1.767522   1.311937 
C    -1.861721   1.705164  -0.531571 
C    -0.643233   1.255501   1.401241 
O    -1.187574   2.870679  -0.135154 
C    -0.390623   2.584220   1.001701 
O     0.353892   3.457539   1.413315 
C    -3.075037  -2.215847   1.599581 
O    -4.955779  -2.282544   0.027174 
H    -4.872698   1.147570  -2.157470 
H    -4.844046   0.737381  -0.450516 
H    -4.325826  -1.140114  -2.044022 
H    -2.752821  -0.378230  -2.384675 
H    -3.082346   2.637885  -2.014807 
H    -3.694407   2.778493  -0.370816 
H    -0.950867  -0.813733  -0.526013 
H    -2.792226   0.833845   1.249618 
H    -1.046999  -2.619318   0.950307 
H    -1.125482  -1.345219   2.182583 
H    -1.273284   1.226157  -1.345334 
H    -3.549274  -1.619337   2.396006 
H    -3.185095  -3.273823   1.874466 
C     1.645103   0.276413   0.397920 
I     3.639191  -0.616352  -0.341739 
H     1.923917   1.164268   0.966732 
H     1.107359   0.497946  -0.522806 
H     1.214118  -0.530768   0.986769 
H    -0.386112   0.950876   2.417521 
