# Supplementary material for: Understanding DFT Uncertainties for More Reliable Reactivity Predictions by Advancing the Analysis of Error Sources
Source: J Chem Theory Comput. 2025 Sep 18;21(19):9483–97. doi: 10.1021/acs.jctc.5c00985 (PMC12529897; doi:10.1021/acs.jctc.5c00985)
Supplement: Supplementary file 2 [file ct5c00985_si_002.zip › SI_geoms/C_irc/C-ts-R4.xyz]

34
C-ts-R.out 4
C    -4.194927   0.891866  -1.327013 
C    -3.555637  -0.470958  -1.635109 
C    -3.237226   2.072381  -1.083046 
N    -3.027741  -1.133973  -0.462490 
C    -1.785927  -0.720763   0.191784 
C    -3.829036  -1.918218   0.310544 
C    -1.847168   0.737958   0.674366 
C    -1.643337  -1.766597   1.311941 
C    -1.863275   1.706033  -0.530668 
C    -0.658293   1.261640   1.410755 
O    -1.188003   2.870421  -0.136491 
C    -0.392852   2.582991   1.005411 
O     0.356762   3.455885   1.411877 
C    -3.075039  -2.215451   1.599471 
O    -4.955748  -2.282889   0.027100 
H    -4.873772   1.146388  -2.157587 
H    -4.843612   0.737469  -0.450282 
H    -4.325866  -1.140380  -2.044347 
H    -2.753032  -0.377960  -2.385044 
H    -3.082160   2.636629  -2.017588 
H    -3.695669   2.780040  -0.374220 
H    -0.950630  -0.808207  -0.523443 
H    -2.805378   0.831521   1.244289 
H    -1.047398  -2.618165   0.949114 
H    -1.125317  -1.344654   2.182550 
H    -1.274723   1.223371  -1.342680 
H    -3.549461  -1.618495   2.395437 
H    -3.185057  -3.273361   1.874791 
C     1.682948   0.262181   0.383054 
I     3.637735  -0.615557  -0.341102 
H     1.938152   1.158900   0.951067 
H     1.122592   0.487109  -0.524555 
H     1.231806  -0.526786   0.983394 
H    -0.390225   0.947430   2.421044 
