# Supplementary material for: Understanding DFT Uncertainties for More Reliable Reactivity Predictions by Advancing the Analysis of Error Sources
Source: J Chem Theory Comput. 2025 Sep 18;21(19):9483–97. doi: 10.1021/acs.jctc.5c00985 (PMC12529897; doi:10.1021/acs.jctc.5c00985)
Supplement: Supplementary file 2 [file ct5c00985_si_002.zip › SI_geoms/C_irc/C-ts-R5.xyz]

34
C-ts-R.out 5
C    -4.195473   0.891621  -1.327530 
C    -3.555756  -0.471246  -1.635568 
C    -3.238241   2.073071  -1.086134 
N    -3.027137  -1.135107  -0.463600 
C    -1.788141  -0.717579   0.194104 
C    -3.828810  -1.918524   0.309910 
C    -1.857755   0.740836   0.677978 
C    -1.643886  -1.764997   1.312176 
C    -1.866026   1.707114  -0.529152 
C    -0.676702   1.268136   1.422761 
O    -1.188529   2.870009  -0.137365 
C    -0.396126   2.581979   1.009700 
O     0.360629   3.452729   1.409920 
C    -3.075243  -2.214791   1.599400 
O    -4.955634  -2.283430   0.026820 
H    -4.875729   1.144602  -2.157496 
H    -4.842815   0.737660  -0.449727 
H    -4.325909  -1.140776  -2.044818 
H    -2.753442  -0.377618  -2.385754 
H    -3.081280   2.633704  -2.022656 
H    -3.698162   2.783392  -0.380879 
H    -0.950420  -0.799527  -0.518996 
H    -2.823101   0.829722   1.237728 
H    -1.048069  -2.615833   0.947196 
H    -1.125293  -1.343908   2.182840 
H    -1.276984   1.219680  -1.338272 
H    -3.550198  -1.617192   2.394573 
H    -3.185032  -3.272550   1.875486 
C     1.716707   0.251349   0.369384 
I     3.637523  -0.615209  -0.340844 
H     1.958107   1.157397   0.927853 
H     1.141318   0.469515  -0.529732 
H     1.258332  -0.521783   0.983358 
H    -0.399899   0.944913   2.427611 
