# Supplementary material for: Understanding DFT Uncertainties for More Reliable Reactivity Predictions by Advancing the Analysis of Error Sources
Source: J Chem Theory Comput. 2025 Sep 18;21(19):9483–97. doi: 10.1021/acs.jctc.5c00985 (PMC12529897; doi:10.1021/acs.jctc.5c00985)
Supplement: Supplementary file 2 [file ct5c00985_si_002.zip › SI_geoms/C_irc/C-ts-R8.xyz]

34
C-ts-R.out 8
C    -4.197321   0.891519  -1.328755 
C    -3.556325  -0.471455  -1.636888 
C    -3.240051   2.075297  -1.101104 
N    -3.026710  -1.136657  -0.465684 
C    -1.797736  -0.707033   0.203665 
C    -3.828985  -1.920479   0.307147 
C    -1.887659   0.750307   0.690360 
C    -1.648396  -1.758488   1.315641 
C    -1.876236   1.710648  -0.522337 
C    -0.723330   1.283124   1.453667 
O    -1.191172   2.868894  -0.135331 
C    -0.406997   2.578177   1.020523 
O     0.371763   3.437804   1.406088 
C    -3.078187  -2.213961   1.599071 
O    -4.954948  -2.287131   0.022825 
H    -4.885323   1.139956  -2.153742 
H    -4.836487   0.740381  -0.444404 
H    -4.325896  -1.141614  -2.046040 
H    -2.754570  -0.376301  -2.387557 
H    -3.069077   2.611952  -2.049493 
H    -3.706493   2.804031  -0.419154 
H    -0.953417  -0.775558  -0.502349 
H    -2.860877   0.833875   1.233768 
H    -1.049724  -2.605024   0.945242 
H    -1.130908  -1.339607   2.188008 
H    -1.283288   1.211854  -1.321799 
H    -3.557801  -1.616936   2.391931 
H    -3.185570  -3.271810   1.875932 
C     1.756060   0.252813   0.351979 
I     3.644461  -0.617387  -0.343104 
H     1.967527   1.235542   0.810125 
H     1.110123   0.363966  -0.534845 
H     1.320641  -0.452305   1.080147 
H    -0.453462   0.960210   2.460071 
