# Supplementary material for: Understanding DFT Uncertainties for More Reliable Reactivity Predictions by Advancing the Analysis of Error Sources
Source: J Chem Theory Comput. 2025 Sep 18;21(19):9483–97. doi: 10.1021/acs.jctc.5c00985 (PMC12529897; doi:10.1021/acs.jctc.5c00985)
Supplement: Supplementary file 2 [file ct5c00985_si_002.zip › SI_geoms/D_irc/D-ts1-F1.xyz]

40
D-ts1-F.out 1
C     2.919040   2.282903  -0.219018 
C     1.731211   1.341485  -0.396594 
C     3.171924  -0.473931   0.338286 
C     4.308202   0.534631   0.443308 
H     1.721937   0.951993  -1.417675 
H     0.791856   1.855023  -0.201817 
H     2.861321   3.095868  -0.943619 
H     2.904851   2.711181   0.795733 
H     3.265983  -1.255336   1.091280 
H     3.146095  -0.956091  -0.647654 
H     5.253618   0.058493   0.183562 
H     4.374777   0.912913   1.475733 
O     4.133545   1.611379  -0.452156 
N     1.889690   0.208117   0.514779 
C     1.018336  -0.199471   1.416971 
H     1.369247  -1.009150   2.045980 
C    -0.335494   0.181373   1.494544 
H    -0.575570   1.170589   1.114346 
C    -1.073554  -0.175788   2.767327 
H    -2.152870  -0.115371   2.610958 
H    -0.822264   0.500204   3.589507 
H    -0.834989  -1.196460   3.080196 
C    -1.163283  -0.855027   0.062484 
H    -1.253191  -1.764268   0.652454 
C    -2.453217  -0.131196  -0.140337 
C    -3.637394  -0.657787   0.373632 
C    -2.506691   1.084945  -0.825576 
C    -4.845486   0.008662   0.203958 
H    -3.610877  -1.603995   0.903798 
C    -3.710327   1.752242  -0.996035 
H    -1.594120   1.513412  -1.228731 
C    -4.885564   1.216135  -0.479738 
H    -5.756553  -0.418621   0.607236 
H    -3.733240   2.694378  -1.532050 
H    -5.826216   1.738360  -0.610819 
C    -0.328418  -0.993258  -1.068215 
H    -0.402471  -0.408618  -1.970771 
N     0.742659  -1.840963  -1.013861 
O     1.550385  -1.868286  -1.964605 
O     0.912361  -2.535664   0.016999 
