# Supplementary material for: Understanding DFT Uncertainties for More Reliable Reactivity Predictions by Advancing the Analysis of Error Sources
Source: J Chem Theory Comput. 2025 Sep 18;21(19):9483–97. doi: 10.1021/acs.jctc.5c00985 (PMC12529897; doi:10.1021/acs.jctc.5c00985)
Supplement: Supplementary file 2 [file ct5c00985_si_002.zip › SI_geoms/D_irc/D-ts1-F11.xyz]

40
D-ts1-F.out 11
C     2.906718   2.265593  -0.230388 
C     1.736891   1.301698  -0.402892 
C     3.217907  -0.471510   0.372639 
C     4.334570   0.556126   0.447802 
H     1.742852   0.877228  -1.409591 
H     0.785340   1.797343  -0.227329 
H     2.828696   3.069120  -0.963153 
H     2.883030   2.704026   0.779782 
H     3.330112  -1.232298   1.144378 
H     3.174982  -0.980132  -0.597927 
H     5.284433   0.091297   0.183988 
H     4.411455   0.951661   1.473308 
O     4.133259   1.617417  -0.458969 
N     1.918542   0.191496   0.541615 
C     1.025405  -0.322582   1.336874 
H     1.382777  -1.078751   2.023039 
C    -0.388308   0.053727   1.346110 
H    -0.510592   1.094520   1.060402 
C    -1.054216  -0.198883   2.693120 
H    -2.121591   0.028363   2.630950 
H    -0.616684   0.426944   3.477512 
H    -0.945469  -1.249112   2.983263 
C    -1.148741  -0.797755   0.162267 
H    -1.318941  -1.765933   0.633291 
C    -2.461464  -0.108454  -0.100819 
C    -3.648796  -0.649809   0.383314 
C    -2.512064   1.100082  -0.796405 
C    -4.859436   0.004161   0.188478 
H    -3.623614  -1.593419   0.918341 
C    -3.718777   1.753564  -0.998083 
H    -1.596342   1.533385  -1.187475 
C    -4.897269   1.209217  -0.499647 
H    -5.775755  -0.430943   0.571638 
H    -3.742161   2.690040  -1.544141 
H    -5.841200   1.719082  -0.655699 
C    -0.341315  -0.974251  -1.053845 
H    -0.516761  -0.464102  -1.988249 
N     0.719538  -1.781595  -1.002488 
O     1.533579  -1.870118  -1.956727 
O     0.932577  -2.412972   0.095722 
