# Supplementary material for: Understanding DFT Uncertainties for More Reliable Reactivity Predictions by Advancing the Analysis of Error Sources
Source: J Chem Theory Comput. 2025 Sep 18;21(19):9483–97. doi: 10.1021/acs.jctc.5c00985 (PMC12529897; doi:10.1021/acs.jctc.5c00985)
Supplement: Supplementary file 2 [file ct5c00985_si_002.zip › SI_geoms/D_irc/D-ts1-F13.xyz]

40
D-ts1-F.out 13
C     2.904039   2.260682  -0.237368 
C     1.742351   1.287104  -0.405390 
C     3.235569  -0.469188   0.385089 
C     4.345139   0.566717   0.451777 
H     1.751770   0.857961  -1.410038 
H     0.788221   1.779291  -0.234066 
H     2.821578   3.061273  -0.972871 
H     2.876826   2.703100   0.771129 
H     3.351097  -1.224861   1.161005 
H     3.194744  -0.983639  -0.582424 
H     5.296594   0.104777   0.188891 
H     4.420892   0.968386   1.474866 
O     4.135572   1.620480  -0.462165 
N     1.931266   0.185594   0.548541 
C     1.031438  -0.350171   1.323743 
H     1.389630  -1.090327   2.025687 
C    -0.386357   0.034069   1.331437 
H    -0.489690   1.088653   1.063252 
C    -1.044493  -0.207908   2.686265 
H    -2.102524   0.045196   2.637110 
H    -0.587621   0.399567   3.468515 
H    -0.960682  -1.259017   2.972081 
C    -1.157385  -0.799535   0.162848 
H    -1.336663  -1.776836   0.621568 
C    -2.469124  -0.106029  -0.098197 
C    -3.657396  -0.647448   0.382927 
C    -2.517247   1.103926  -0.791522 
C    -4.867795   0.005567   0.184030 
H    -3.632343  -1.591796   0.916687 
C    -3.723706   1.756797  -0.997134 
H    -1.600690   1.535883  -1.182309 
C    -4.903819   1.210474  -0.504494 
H    -5.784552  -0.430168   0.565206 
H    -3.745690   2.693216  -1.543328 
H    -5.847232   1.720700  -0.661853 
C    -0.354368  -0.978656  -1.061141 
H    -0.535131  -0.474234  -1.996920 
N     0.713367  -1.769347  -1.000966 
O     1.530325  -1.869741  -1.951724 
O     0.935079  -2.377204   0.114789 
