# Supplementary material for: Understanding DFT Uncertainties for More Reliable Reactivity Predictions by Advancing the Analysis of Error Sources
Source: J Chem Theory Comput. 2025 Sep 18;21(19):9483–97. doi: 10.1021/acs.jctc.5c00985 (PMC12529897; doi:10.1021/acs.jctc.5c00985)
Supplement: Supplementary file 2 [file ct5c00985_si_002.zip › SI_geoms/D_irc/D-ts1-F15.xyz]

40
D-ts1-F.out 15
C     2.902532   2.256347  -0.245323 
C     1.748107   1.273900  -0.407257 
C     3.252776  -0.465438   0.397582 
C     4.355235   0.577871   0.456564 
H     1.759927   0.841493  -1.410358 
H     0.791729   1.763006  -0.238909 
H     2.815906   3.051849  -0.985890 
H     2.872024   2.704948   0.760434 
H     3.373539  -1.212868   1.180796 
H     3.218968  -0.988963  -0.564967 
H     5.310018   0.120617   0.197621 
H     4.427048   0.987604   1.476610 
O     4.138865   1.623334  -0.465302 
N     1.943614   0.181118   0.555184 
C     1.037353  -0.380569   1.308103 
H     1.399603  -1.094117   2.035217 
C    -0.384675   0.012966   1.317754 
H    -0.473080   1.072856   1.058423 
C    -1.033649  -0.218947   2.680503 
H    -2.088382   0.064897   2.645726 
H    -0.548636   0.373481   3.462419 
H    -0.972872  -1.276033   2.958129 
C    -1.166565  -0.801710   0.162286 
H    -1.351980  -1.781316   0.614489 
C    -2.477079  -0.104013  -0.096505 
C    -3.666509  -0.645315   0.381674 
C    -2.522866   1.106947  -0.788088 
C    -4.876270   0.007888   0.180159 
H    -3.642885  -1.590331   0.914398 
C    -3.728762   1.760206  -0.996227 
H    -1.605192   1.538766  -1.176590 
C    -4.910285   1.213041  -0.508071 
H    -5.793985  -0.427878   0.558794 
H    -3.749085   2.697425  -1.541093 
H    -5.853197   1.723142  -0.668166 
C    -0.367528  -0.983554  -1.067725 
H    -0.553697  -0.487649  -2.005608 
N     0.707226  -1.757351  -1.000279 
O     1.527015  -1.870784  -1.945587 
O     0.936701  -2.340092   0.134133 
