# Supplementary material for: Understanding DFT Uncertainties for More Reliable Reactivity Predictions by Advancing the Analysis of Error Sources
Source: J Chem Theory Comput. 2025 Sep 18;21(19):9483–97. doi: 10.1021/acs.jctc.5c00985 (PMC12529897; doi:10.1021/acs.jctc.5c00985)
Supplement: Supplementary file 2 [file ct5c00985_si_002.zip › SI_geoms/D_irc/D-ts1-F17.xyz]

40
D-ts1-F.out 17
C     2.901502   2.252578  -0.253300 
C     1.754145   1.261555  -0.408957 
C     3.269394  -0.460978   0.410286 
C     4.365103   0.589214   0.461715 
H     1.768378   0.825433  -1.410663 
H     0.795616   1.747774  -0.243802 
H     2.810870   3.042982  -0.998933 
H     2.867542   2.706929   0.749753 
H     3.395798  -1.200183   1.200600 
H     3.244151  -0.993035  -0.547141 
H     5.323255   0.136686   0.206547 
H     4.433776   1.007504   1.478527 
O     4.142386   1.626217  -0.468336 
N     1.956105   0.177686   0.562011 
C     1.042857  -0.413442   1.290378 
H     1.409199  -1.098622   2.044410 
C    -0.382037  -0.008308   1.305039 
H    -0.459615   1.052257   1.051391 
C    -1.023047  -0.231891   2.673573 
H    -2.076941   0.061442   2.646555 
H    -0.526548   0.360201   3.449956 
H    -0.968285  -1.287957   2.955610 
C    -1.175805  -0.803191   0.161716 
H    -1.366237  -1.783626   0.608576 
C    -2.485032  -0.102193  -0.095319 
C    -3.675565  -0.643122   0.380432 
C    -2.528240   1.109710  -0.785154 
C    -4.884504   0.010748   0.176919 
H    -3.653786  -1.588934   0.911835 
C    -3.733424   1.763763  -0.995245 
H    -1.609485   1.540979  -1.171682 
C    -4.916272   1.216245  -0.510869 
H    -5.803367  -0.424678   0.553093 
H    -3.752180   2.701641  -1.538985 
H    -5.858625   1.726690  -0.673202 
C    -0.380678  -0.988212  -1.074087 
H    -0.579562  -0.507691  -2.018263 
N     0.700864  -1.745352  -0.999974 
O     1.523186  -1.873470  -1.939148 
O     0.938047  -2.301443   0.154312 
