# Supplementary material for: Understanding DFT Uncertainties for More Reliable Reactivity Predictions by Advancing the Analysis of Error Sources
Source: J Chem Theory Comput. 2025 Sep 18;21(19):9483–97. doi: 10.1021/acs.jctc.5c00985 (PMC12529897; doi:10.1021/acs.jctc.5c00985)
Supplement: Supplementary file 2 [file ct5c00985_si_002.zip › SI_geoms/D_irc/D-ts1-F19.xyz]

40
D-ts1-F.out 19
C     2.900896   2.249310  -0.260145 
C     1.759720   1.250725  -0.409501 
C     3.284114  -0.456371   0.421035 
C     4.374042   0.599410   0.466324 
H     1.775003   0.813124  -1.410904 
H     0.799874   1.735595  -0.246251 
H     2.806918   3.035493  -1.009920 
H     2.863974   2.708296   0.740731 
H     3.415597  -1.188959   1.217140 
H     3.266946  -0.995665  -0.532290 
H     5.335008   0.150911   0.214272 
H     4.439311   1.024715   1.480370 
O     4.145915   1.628999  -0.470917 
N     1.968099   0.175617   0.569260 
C     1.046857  -0.450774   1.269371 
H     1.415719  -1.103539   2.052162 
C    -0.379114  -0.028015   1.292892 
H    -0.441963   1.034760   1.045844 
C    -1.012866  -0.243834   2.666601 
H    -2.063688   0.053739   2.644433 
H    -0.510296   0.346502   3.437780 
H    -0.961657  -1.297825   2.951354 
C    -1.185711  -0.805737   0.160365 
H    -1.381468  -1.787218   0.601741 
C    -2.492664  -0.100884  -0.094726 
C    -3.683999  -0.641150   0.379278 
C    -2.533028   1.111898  -0.782902 
C    -4.892009   0.013634   0.174379 
H    -3.663367  -1.587422   0.909958 
C    -3.737469   1.766957  -0.994379 
H    -1.613101   1.542666  -1.167316 
C    -4.921528   1.219489  -0.512933 
H    -5.811761  -0.421601   0.548576 
H    -3.754687   2.705221  -1.537458 
H    -5.863345   1.730303  -0.677139 
C    -0.393243  -0.992921  -1.079868 
H    -0.605569  -0.528051  -2.030624 
N     0.695013  -1.732863  -1.000104 
O     1.519086  -1.878441  -1.932435 
O     0.940670  -2.259357   0.176326 
