# Supplementary material for: Understanding DFT Uncertainties for More Reliable Reactivity Predictions by Advancing the Analysis of Error Sources
Source: J Chem Theory Comput. 2025 Sep 18;21(19):9483–97. doi: 10.1021/acs.jctc.5c00985 (PMC12529897; doi:10.1021/acs.jctc.5c00985)
Supplement: Supplementary file 2 [file ct5c00985_si_002.zip › SI_geoms/D_irc/D-ts1-F2.xyz]

40
D-ts1-F.out 2
C     2.918749   2.282071  -0.219034 
C     1.730545   1.340671  -0.397345 
C     3.172770  -0.474009   0.339304 
C     4.308457   0.534900   0.443106 
H     1.722449   0.946618  -1.416284 
H     0.790694   1.853641  -0.204300 
H     2.859674   3.094684  -0.943796 
H     2.904230   2.710960   0.795485 
H     3.266532  -1.256142   1.091366 
H     3.140702  -0.955536  -0.646789 
H     5.253232   0.058005   0.182820 
H     4.376344   0.913135   1.475474 
O     4.133294   1.611429  -0.452171 
N     1.889396   0.208350   0.517641 
C     1.019118  -0.205557   1.410630 
H     1.370164  -1.011385   2.044264 
C    -0.349436   0.164976   1.471571 
H    -0.573300   1.167464   1.112981 
C    -1.073172  -0.177085   2.761073 
H    -2.153598  -0.110286   2.616311 
H    -0.806129   0.503229   3.574564 
H    -0.838042  -1.197579   3.076897 
C    -1.153310  -0.841042   0.084749 
H    -1.260467  -1.765193   0.651237 
C    -2.451964  -0.129254  -0.136505 
C    -3.636737  -0.657603   0.373724 
C    -2.506510   1.085286  -0.824276 
C    -4.845294   0.008153   0.203091 
H    -3.610142  -1.603383   0.904736 
C    -3.710488   1.751825  -0.996536 
H    -1.594135   1.514091  -1.227710 
C    -4.885649   1.215863  -0.480118 
H    -5.756411  -0.419750   0.605689 
H    -3.733572   2.693273  -1.533816 
H    -5.826434   1.737807  -0.611463 
C    -0.325194  -0.991727  -1.064411 
H    -0.409042  -0.410874  -1.968641 
N     0.739865  -1.837009  -1.013982 
O     1.550773  -1.868618  -1.965349 
O     0.913266  -2.531972   0.021011 
