# Supplementary material for: Understanding DFT Uncertainties for More Reliable Reactivity Predictions by Advancing the Analysis of Error Sources
Source: J Chem Theory Comput. 2025 Sep 18;21(19):9483–97. doi: 10.1021/acs.jctc.5c00985 (PMC12529897; doi:10.1021/acs.jctc.5c00985)
Supplement: Supplementary file 2 [file ct5c00985_si_002.zip › SI_geoms/D_irc/D-ts1-F21.xyz]

40
D-ts1-F.out 21
C     2.900287   2.246811  -0.265472 
C     1.764351   1.241698  -0.408924 
C     3.296029  -0.452245   0.429139 
C     4.381220   0.607746   0.469937 
H     1.780398   0.805000  -1.411218 
H     0.803893   1.726378  -0.246960 
H     2.803679   3.029062  -1.019196 
H     2.860950   2.709747   0.733455 
H     3.433299  -1.178538   1.230631 
H     3.288831  -0.997867  -0.520454 
H     5.345153   0.163658   0.220886 
H     4.442888   1.038982   1.481705 
O     4.148747   1.631507  -0.472916 
N     1.978675   0.174686   0.576647 
C     1.049312  -0.492285   1.245304 
H     1.420269  -1.106434   2.061031 
C    -0.377054  -0.046514   1.281687 
H    -0.421682   1.020324   1.042529 
C    -1.004047  -0.253586   2.660418 
H    -2.051519   0.052306   2.643531 
H    -0.491484   0.333231   3.426744 
H    -0.960405  -1.307449   2.946880 
C    -1.195124  -0.808300   0.158893 
H    -1.395809  -1.789971   0.595092 
C    -2.499198  -0.099783  -0.094486 
C    -3.691017  -0.639442   0.378388 
C    -2.536853   1.113590  -0.781440 
C    -4.898104   0.016310   0.172668 
H    -3.671689  -1.586149   0.908347 
C    -3.740623   1.769619  -0.993756 
H    -1.615930   1.543998  -1.163900 
C    -4.925595   1.222398  -0.514325 
H    -5.818767  -0.418302   0.545327 
H    -3.756671   2.708394  -1.535965 
H    -5.866864   1.733815  -0.679838 
C    -0.404226  -0.997391  -1.084857 
H    -0.630667  -0.549692  -2.042722 
N     0.689950  -1.720217  -1.001330 
O     1.515258  -1.884920  -1.925598 
O     0.944647  -2.215740   0.199113 
