# Supplementary material for: Understanding DFT Uncertainties for More Reliable Reactivity Predictions by Advancing the Analysis of Error Sources
Source: J Chem Theory Comput. 2025 Sep 18;21(19):9483–97. doi: 10.1021/acs.jctc.5c00985 (PMC12529897; doi:10.1021/acs.jctc.5c00985)
Supplement: Supplementary file 2 [file ct5c00985_si_002.zip › SI_geoms/D_irc/D-ts1-F23.xyz]

40
D-ts1-F.out 23
C     2.899524   2.244692  -0.269733 
C     1.768228   1.233756  -0.407707 
C     3.305628  -0.448769   0.435032 
C     4.386957   0.614553   0.472767 
H     1.784331   0.799257  -1.411745 
H     0.807728   1.719310  -0.246447 
H     2.800848   3.023730  -1.026705 
H     2.858029   2.710542   0.727691 
H     3.448630  -1.169776   1.240969 
H     3.308906  -0.999460  -0.511582 
H     5.353598   0.174647   0.226233 
H     4.444954   1.050350   1.482800 
O     4.150967   1.633782  -0.474465 
N     1.988165   0.174667   0.584125 
C     1.050146  -0.536635   1.218841 
H     1.419841  -1.111479   2.065244 
C    -0.375040  -0.063302   1.272002 
H    -0.403738   1.004042   1.037928 
C    -0.996078  -0.261429   2.655003 
H    -2.039855   0.056219   2.644322 
H    -0.471702   0.320939   3.415769 
H    -0.964216  -1.316860   2.943759 
C    -1.203534  -0.810218   0.157929 
H    -1.411703  -1.795546   0.585531 
C    -2.504830  -0.098745  -0.094418 
C    -3.696925  -0.638016   0.377624 
C    -2.539946   1.114951  -0.780488 
C    -4.903152   0.018679   0.171397 
H    -3.678708  -1.585016   0.907103 
C    -3.743106   1.771837  -0.993353 
H    -1.618184   1.544959  -1.161340 
C    -4.928799   1.224928  -0.515379 
H    -5.824584  -0.415118   0.543066 
H    -3.758182   2.711099  -1.534707 
H    -5.869529   1.737079  -0.681705 
C    -0.414208  -1.001859  -1.089423 
H    -0.650457  -0.569444  -2.050313 
N     0.685491  -1.707479  -1.003413 
O     1.511791  -1.891937  -1.918755 
O     0.949957  -2.171382   0.222678 
