# Supplementary material for: Understanding DFT Uncertainties for More Reliable Reactivity Predictions by Advancing the Analysis of Error Sources
Source: J Chem Theory Comput. 2025 Sep 18;21(19):9483–97. doi: 10.1021/acs.jctc.5c00985 (PMC12529897; doi:10.1021/acs.jctc.5c00985)
Supplement: Supplementary file 2 [file ct5c00985_si_002.zip › SI_geoms/D_irc/D-ts1-F25.xyz]

40
D-ts1-F.out 25
C     2.898659   2.242570  -0.273172 
C     1.771473   1.226181  -0.406040 
C     3.313146  -0.445916   0.438778 
C     4.391653   0.619771   0.474763 
H     1.786572   0.795136  -1.412791 
H     0.811575   1.713993  -0.244965 
H     2.798382   3.019311  -1.032572 
H     2.855148   2.710133   0.723322 
H     3.461850  -1.163418   1.247767 
H     3.327130  -0.999969  -0.506055 
H     5.360610   0.183526   0.229930 
H     4.446123   1.058609   1.483676 
O     4.152865   1.635798  -0.475663 
N     1.996851   0.175407   0.592215 
C     1.049674  -0.583248   1.190686 
H     1.417945  -1.112623   2.071957 
C    -0.373025  -0.078575   1.263498 
H    -0.386327   0.987541   1.032780 
C    -0.989368  -0.268094   2.649730 
H    -2.029802   0.061597   2.645659 
H    -0.453608   0.310492   3.405164 
H    -0.968008  -1.323347   2.942204 
C    -1.211452  -0.811557   0.157339 
H    -1.426947  -1.801483   0.576129 
C    -2.509938  -0.097903  -0.094647 
C    -3.702007  -0.636829   0.377034 
C    -2.542477   1.116024  -0.779913 
C    -4.907402   0.020728   0.170501 
H    -3.684469  -1.583946   0.906335 
C    -3.745123   1.773654  -0.993130 
H    -1.619838   1.545713  -1.159049 
C    -4.931388   1.227061  -0.516200 
H    -5.829407  -0.412311   0.541571 
H    -3.759367   2.713268  -1.533822 
H    -5.871650   1.739846  -0.683136 
C    -0.423695  -1.005882  -1.093550 
H    -0.669020  -0.588981  -2.057216 
N     0.681994  -1.694296  -1.006370 
O     1.508710  -1.899259  -1.911553 
O     0.956759  -2.126127   0.246699 
