# Supplementary material for: Understanding DFT Uncertainties for More Reliable Reactivity Predictions by Advancing the Analysis of Error Sources
Source: J Chem Theory Comput. 2025 Sep 18;21(19):9483–97. doi: 10.1021/acs.jctc.5c00985 (PMC12529897; doi:10.1021/acs.jctc.5c00985)
Supplement: Supplementary file 2 [file ct5c00985_si_002.zip › SI_geoms/D_irc/D-ts1-F27.xyz]

40
D-ts1-F.out 27
C     2.897748   2.240409  -0.276175 
C     1.774379   1.218838  -0.404079 
C     3.319381  -0.443492   0.441048 
C     4.395609   0.624075   0.476241 
H     1.787966   0.791549  -1.413850 
H     0.815384   1.709411  -0.242964 
H     2.796006   3.014982  -1.037836 
H     2.852150   2.709356   0.719476 
H     3.474086  -1.158231   1.252218 
H     3.344422  -0.999631  -0.502814 
H     5.366755   0.191399   0.232979 
H     4.446263   1.065007   1.484390 
O     4.154554   1.637650  -0.476599 
N     2.004880   0.176457   0.600648 
C     1.047855  -0.630188   1.161922 
H     1.411114  -1.116629   2.073733 
C    -0.371177  -0.092759   1.255902 
H    -0.368301   0.971792   1.028447 
C    -0.983684  -0.273935   2.644765 
H    -2.021079   0.068829   2.647846 
H    -0.434776   0.300336   3.395301 
H    -0.969810  -1.326747   2.940864 
C    -1.218786  -0.812701   0.156889 
H    -1.440535  -1.806186   0.568135 
C    -2.514627  -0.097172  -0.095011 
C    -3.706552  -0.635766   0.376563 
C    -2.544647   1.116916  -0.779599 
C    -4.911145   0.022623   0.169843 
H    -3.689638  -1.582907   0.905820 
C    -3.746837   1.775217  -0.993047 
H    -1.621138   1.546321  -1.156965 
C    -4.933574   1.228975  -0.516889 
H    -5.833671  -0.409478   0.540628 
H    -3.760355   2.715223  -1.533019 
H    -5.873355   1.742513  -0.684139 
C    -0.432873  -1.009344  -1.097196 
H    -0.690757  -0.612358  -2.065798 
N     0.679571  -1.680817  -1.009609 
O     1.506016  -1.906500  -1.904008 
O     0.964603  -2.081296   0.270470 
