# Supplementary material for: Understanding DFT Uncertainties for More Reliable Reactivity Predictions by Advancing the Analysis of Error Sources
Source: J Chem Theory Comput. 2025 Sep 18;21(19):9483–97. doi: 10.1021/acs.jctc.5c00985 (PMC12529897; doi:10.1021/acs.jctc.5c00985)
Supplement: Supplementary file 2 [file ct5c00985_si_002.zip › SI_geoms/D_irc/D-ts1-F29.xyz]

40
D-ts1-F.out 29
C     2.896731   2.237707  -0.279373 
C     1.777575   1.210474  -0.401716 
C     3.325624  -0.441355   0.442633 
C     4.399680   0.628291   0.477349 
H     1.789621   0.786169  -1.414280 
H     0.819176   1.703723  -0.241208 
H     2.793084   3.010144  -1.043129 
H     2.849022   2.708291   0.715406 
H     3.486058  -1.154543   1.254864 
H     3.359535  -0.998460  -0.501177 
H     5.372576   0.198564   0.235401 
H     4.446424   1.070438   1.484983 
O     4.156409   1.639621  -0.477605 
N     2.013028   0.177473   0.610205 
C     1.045851  -0.675775   1.134681 
H     1.400524  -1.123511   2.066059 
C    -0.369679  -0.108035   1.247703 
H    -0.350290   0.957871   1.025228 
C    -0.977668  -0.279796   2.639646 
H    -2.011243   0.075347   2.648755 
H    -0.417014   0.290247   3.385509 
H    -0.973742  -1.331076   2.939471 
C    -1.226803  -0.814761   0.155966 
H    -1.452240  -1.808750   0.561649 
C    -2.519699  -0.096450  -0.095447 
C    -3.711483  -0.634599   0.376113 
C    -2.546961   1.117817  -0.779383 
C    -4.915178   0.024722   0.169249 
H    -3.694787  -1.581774   0.905342 
C    -3.748651   1.776869  -0.993008 
H    -1.622488   1.546678  -1.155094 
C    -4.935880   1.231065  -0.517566 
H    -5.838055  -0.406594   0.539841 
H    -3.761349   2.717168  -1.532378 
H    -5.875137   1.745288  -0.685112 
C    -0.442202  -1.012722  -1.100651 
H    -0.715078  -0.637933  -2.076037 
N     0.677359  -1.665691  -1.013165 
O     1.503272  -1.914147  -1.895447 
O     0.974285  -2.035574   0.293822 
