# Supplementary material for: Understanding DFT Uncertainties for More Reliable Reactivity Predictions by Advancing the Analysis of Error Sources
Source: J Chem Theory Comput. 2025 Sep 18;21(19):9483–97. doi: 10.1021/acs.jctc.5c00985 (PMC12529897; doi:10.1021/acs.jctc.5c00985)
Supplement: Supplementary file 2 [file ct5c00985_si_002.zip › SI_geoms/D_irc/D-ts1-F3.xyz]

40
D-ts1-F.out 3
C     2.918358   2.281155  -0.219081 
C     1.729884   1.339638  -0.398136 
C     3.173902  -0.473923   0.340556 
C     4.308922   0.535249   0.442991 
H     1.722975   0.941217  -1.415051 
H     0.789522   1.852008  -0.206759 
H     2.857954   3.093469  -0.943956 
H     2.903427   2.710568   0.795243 
H     3.267273  -1.256941   1.091565 
H     3.135999  -0.954722  -0.645668 
H     5.253097   0.057717   0.182045 
H     4.378216   0.913536   1.475255 
O     4.133030   1.611499  -0.452194 
N     1.889385   0.208551   0.520443 
C     1.019617  -0.212569   1.403848 
H     1.371068  -1.013916   2.042702 
C    -0.363044   0.148560   1.448683 
H    -0.571089   1.162465   1.110459 
C    -1.072659  -0.178485   2.754155 
H    -2.153994  -0.104355   2.621538 
H    -0.789106   0.505703   3.558503 
H    -0.841502  -1.198899   3.073027 
C    -1.144250  -0.827435   0.106662 
H    -1.266929  -1.764357   0.650537 
C    -2.450758  -0.127133  -0.132375 
C    -3.636114  -0.657382   0.373880 
C    -2.506313   1.085699  -0.822833 
C    -4.845124   0.007576   0.202136 
H    -3.609413  -1.602703   0.905788 
C    -3.710663   1.751388  -0.997076 
H    -1.594129   1.514930  -1.226442 
C    -4.885739   1.215549  -0.480571 
H    -5.756316  -0.421007   0.603917 
H    -3.733912   2.692110  -1.535675 
H    -5.826666   1.737181  -0.612241 
C    -0.322127  -0.989631  -1.060271 
H    -0.416506  -0.413454  -1.966529 
N     0.737226  -1.832930  -1.013961 
O     1.550929  -1.869001  -1.966083 
O     0.914362  -2.527725   0.025448 
