# Supplementary material for: Understanding DFT Uncertainties for More Reliable Reactivity Predictions by Advancing the Analysis of Error Sources
Source: J Chem Theory Comput. 2025 Sep 18;21(19):9483–97. doi: 10.1021/acs.jctc.5c00985 (PMC12529897; doi:10.1021/acs.jctc.5c00985)
Supplement: Supplementary file 2 [file ct5c00985_si_002.zip › SI_geoms/D_irc/D-ts1-F33.xyz]

40
D-ts1-F.out 33
C     2.894691   2.228814  -0.292266 
C     1.791509   1.184183  -0.392397 
C     3.346784  -0.433568   0.451876 
C     4.415009   0.643721   0.481207 
H     1.809610   0.738082  -1.398186 
H     0.828937   1.672659  -0.244057 
H     2.777990   2.982008  -1.074310 
H     2.837717   2.717086   0.692891 
H     3.532436  -1.153244   1.254516 
H     3.385961  -0.976926  -0.500951 
H     5.394486   0.225449   0.242336 
H     4.455977   1.092347   1.486420 
O     4.163948   1.647361  -0.479890 
N     2.035159   0.183608   0.645334 
C     1.047827  -0.719520   1.110057 
H     1.366163  -1.120423   2.069622 
C    -0.369385  -0.135934   1.228697 
H    -0.338039   0.924535   1.004595 
C    -0.957704  -0.300502   2.625220 
H    -1.977378   0.092343   2.658511 
H    -0.355071   0.243088   3.360244 
H    -0.989021  -1.358830   2.917551 
C    -1.248816  -0.827911   0.150910 
H    -1.499266  -1.826951   0.544672 
C    -2.536774  -0.096242  -0.096120 
C    -3.731945  -0.629370   0.374610 
C    -2.556767   1.119397  -0.778184 
C    -4.932365   0.035394   0.166953 
H    -3.724744  -1.576414   0.904034 
C    -3.755804   1.783577  -0.992603 
H    -1.629408   1.543553  -1.151244 
C    -4.945947   1.241874  -0.519843 
H    -5.859990  -0.387098   0.537062 
H    -3.764437   2.725725  -1.529226 
H    -5.881891   1.763213  -0.687327 
C    -0.466337  -1.029270  -1.107221 
H    -0.808402  -0.753046  -2.118137 
N     0.672877  -1.634163  -1.020174 
O     1.495643  -1.930154  -1.877092 
O     1.004607  -1.973542   0.311267 
