# Supplementary material for: Understanding DFT Uncertainties for More Reliable Reactivity Predictions by Advancing the Analysis of Error Sources
Source: J Chem Theory Comput. 2025 Sep 18;21(19):9483–97. doi: 10.1021/acs.jctc.5c00985 (PMC12529897; doi:10.1021/acs.jctc.5c00985)
Supplement: Supplementary file 2 [file ct5c00985_si_002.zip › SI_geoms/D_irc/D-ts1-F36.xyz]

40
D-ts1-F.out 36
C     2.897167   2.225661  -0.315174 
C     1.805952   1.167881  -0.394316 
C     3.363062  -0.420971   0.483440 
C     4.427565   0.662472   0.489734 
H     1.841342   0.699499  -1.388822 
H     0.836316   1.649712  -0.271544 
H     2.778294   2.955039  -1.118551 
H     2.831893   2.743097   0.654107 
H     3.551438  -1.116590   1.307814 
H     3.398024  -0.991620  -0.454441 
H     5.405386   0.240135   0.253700 
H     4.471468   1.124320   1.488701 
O     4.173464   1.653263  -0.483650 
N     2.047850   0.194164   0.669252 
C     1.052182  -0.719951   1.107304 
H     1.371543  -1.134654   2.064025 
C    -0.370959  -0.145537   1.222681 
H    -0.351473   0.922771   1.006703 
C    -0.946155  -0.328809   2.622406 
H    -1.956424   0.078920   2.685168 
H    -0.325144   0.179362   3.363269 
H    -0.993196  -1.392376   2.887473 
C    -1.260302  -0.838214   0.150062 
H    -1.504416  -1.829549   0.556220 
C    -2.550561  -0.100066  -0.094955 
C    -3.752067  -0.623975   0.372492 
C    -2.565430   1.116782  -0.776246 
C    -4.948578   0.049744   0.163819 
H    -3.753434  -1.572379   0.899951 
C    -3.759641   1.790672  -0.990289 
H    -1.635855   1.535329  -1.150613 
C    -4.954760   1.257784  -0.520299 
H    -5.878348  -0.369673   0.531528 
H    -3.758710   2.733570  -1.525352 
H    -5.886785   1.785714  -0.687491 
C    -0.493878  -1.054551  -1.117007 
H    -0.823406  -0.783817  -2.110069 
N     0.674275  -1.635476  -1.021535 
O     1.487780  -1.932961  -1.885098 
O     1.024829  -1.958478   0.307284 
