# Supplementary material for: Understanding DFT Uncertainties for More Reliable Reactivity Predictions by Advancing the Analysis of Error Sources
Source: J Chem Theory Comput. 2025 Sep 18;21(19):9483–97. doi: 10.1021/acs.jctc.5c00985 (PMC12529897; doi:10.1021/acs.jctc.5c00985)
Supplement: Supplementary file 2 [file ct5c00985_si_002.zip › SI_geoms/D_irc/D-ts1-F39.xyz]

40
D-ts1-F.out 39
C     2.900308   2.218852  -0.340702 
C     1.815834   1.152735  -0.403159 
C     3.379027  -0.402475   0.533395 
C     4.434936   0.690718   0.509726 
H     1.859638   0.662781  -1.387148 
H     0.841640   1.631710  -0.296327 
H     2.777731   2.934079  -1.156583 
H     2.830923   2.753001   0.619934 
H     3.564729  -1.061194   1.386756 
H     3.428045  -1.009050  -0.379471 
H     5.417589   0.267205   0.297775 
H     4.467060   1.185787   1.493958 
O     4.180538   1.650989  -0.493870 
N     2.053745   0.202990   0.685452 
C     1.056063  -0.724364   1.099374 
H     1.376648  -1.151372   2.054664 
C    -0.375470  -0.159921   1.213880 
H    -0.354894   0.913388   1.009152 
C    -0.937802  -0.348973   2.620960 
H    -1.938815   0.074776   2.699518 
H    -0.299843   0.140933   3.361509 
H    -0.995103  -1.409131   2.876825 
C    -1.267042  -0.847331   0.155645 
H    -1.518761  -1.837843   0.560851 
C    -2.558462  -0.103766  -0.092503 
C    -3.765358  -0.620255   0.371175 
C    -2.568189   1.114899  -0.771922 
C    -4.958379   0.061054   0.162425 
H    -3.772066  -1.569438   0.897320 
C    -3.758266   1.796853  -0.985823 
H    -1.636212   1.530625  -1.143529 
C    -4.957711   1.270835  -0.518678 
H    -5.889752  -0.355886   0.528657 
H    -3.749621   2.741375  -1.518086 
H    -5.886739   1.803636  -0.686790 
C    -0.500155  -1.072801  -1.115348 
H    -0.847255  -0.817244  -2.107138 
N     0.660758  -1.638073  -1.030314 
O     1.475733  -1.933001  -1.902500 
O     1.036117  -1.950161   0.294742 
