# Supplementary material for: Understanding DFT Uncertainties for More Reliable Reactivity Predictions by Advancing the Analysis of Error Sources
Source: J Chem Theory Comput. 2025 Sep 18;21(19):9483–97. doi: 10.1021/acs.jctc.5c00985 (PMC12529897; doi:10.1021/acs.jctc.5c00985)
Supplement: Supplementary file 2 [file ct5c00985_si_002.zip › SI_geoms/D_irc/D-ts1-F4.xyz]

40
D-ts1-F.out 4
C     2.917795   2.280087  -0.219222 
C     1.729250   1.338249  -0.398977 
C     3.175408  -0.473703   0.342128 
C     4.309679   0.535720   0.442934 
H     1.723490   0.935542  -1.413958 
H     0.788345   1.850004  -0.209307 
H     2.856092   3.092126  -0.944201 
H     2.902329   2.709972   0.794923 
H     3.268446  -1.257511   1.092209 
H     3.131781  -0.954183  -0.644036 
H     5.253302   0.057710   0.181158 
H     4.380512   0.914182   1.475033 
O     4.132742   1.611599  -0.452248 
N     1.889728   0.208674   0.523260 
C     1.019640  -0.220967   1.396260 
H     1.371642  -1.017335   2.040773 
C    -0.375961   0.132141   1.426040 
H    -0.568467   1.156128   1.106627 
C    -1.071978  -0.180025   2.746261 
H    -2.154027  -0.097048   2.626421 
H    -0.770761   0.507341   3.541237 
H    -0.845757  -1.200604   3.068074 
C    -1.136300  -0.814580   0.127719 
H    -1.273130  -1.762869   0.650075 
C    -2.449582  -0.124709  -0.127728 
C    -3.635522  -0.657082   0.374211 
C    -2.506078   1.086280  -0.821087 
C    -4.844996   0.006887   0.201027 
H    -3.608689  -1.601913   0.907061 
C    -3.710854   1.750902  -0.997684 
H    -1.594062   1.515986  -1.224742 
C    -4.885856   1.215130  -0.481183 
H    -5.756297  -0.422478   0.601790 
H    -3.734291   2.690787  -1.537783 
H    -5.826956   1.736349  -0.613337 
C    -0.319293  -0.986829  -1.055664 
H    -0.424948  -0.416275  -1.964309 
N     0.734762  -1.828472  -1.013590 
O     1.550661  -1.869417  -1.966712 
O     0.915768  -2.522426   0.030537 
