# Supplementary material for: Understanding DFT Uncertainties for More Reliable Reactivity Predictions by Advancing the Analysis of Error Sources
Source: J Chem Theory Comput. 2025 Sep 18;21(19):9483–97. doi: 10.1021/acs.jctc.5c00985 (PMC12529897; doi:10.1021/acs.jctc.5c00985)
Supplement: Supplementary file 2 [file ct5c00985_si_002.zip › SI_geoms/D_irc/D-ts1-F42.xyz]

40
D-ts1-F.out 42
C     2.900509   2.207505  -0.372978 
C     1.824090   1.131915  -0.415205 
C     3.389639  -0.383199   0.577979 
C     4.434366   0.721591   0.542008 
H     1.877321   0.620562  -1.387009 
H     0.846003   1.606360  -0.325261 
H     2.779379   2.897904  -1.209927 
H     2.817748   2.769025   0.571115 
H     3.572995  -1.025385   1.443802 
H     3.460860  -1.004152  -0.324502 
H     5.424745   0.303389   0.360440 
H     4.442506   1.245556   1.510745 
O     4.187060   1.644926  -0.496871 
N     2.053543   0.206169   0.696287 
C     1.061328  -0.725891   1.099749 
H     1.377312  -1.160206   2.050025 
C    -0.370273  -0.168496   1.215246 
H    -0.356876   0.899615   1.002503 
C    -0.927936  -0.359275   2.621525 
H    -1.935905   0.051651   2.701017 
H    -0.299263   0.148421   3.354204 
H    -0.967422  -1.417771   2.886078 
C    -1.277765  -0.861082   0.151159 
H    -1.527452  -1.845129   0.564400 
C    -2.564376  -0.107722  -0.088841 
C    -3.774634  -0.618392   0.372272 
C    -2.566778   1.112498  -0.765740 
C    -4.963685   0.069927   0.162605 
H    -3.786701  -1.568612   0.896393 
C    -3.752678   1.801366  -0.980274 
H    -1.631845   1.524113  -1.134870 
C    -4.955718   1.281117  -0.515900 
H    -5.897284  -0.343449   0.526676 
H    -3.738382   2.746240  -1.511645 
H    -5.881745   1.818925  -0.683539 
C    -0.514824  -1.082996  -1.117832 
H    -0.863321  -0.820619  -2.108145 
N     0.654493  -1.639868  -1.042977 
O     1.459547  -1.930546  -1.922638 
O     1.047618  -1.943521   0.279523 
