# Supplementary material for: Understanding DFT Uncertainties for More Reliable Reactivity Predictions by Advancing the Analysis of Error Sources
Source: J Chem Theory Comput. 2025 Sep 18;21(19):9483–97. doi: 10.1021/acs.jctc.5c00985 (PMC12529897; doi:10.1021/acs.jctc.5c00985)
Supplement: Supplementary file 2 [file ct5c00985_si_002.zip › SI_geoms/D_irc/D-ts1-F45.xyz]

40
D-ts1-F.out 45
C     2.898747   2.195483  -0.405783 
C     1.832165   1.110113  -0.431767 
C     3.397355  -0.363787   0.619401 
C     4.432430   0.748579   0.573500 
H     1.901977   0.571359  -1.388330 
H     0.849072   1.578280  -0.366340 
H     2.784331   2.859175  -1.263297 
H     2.797139   2.783356   0.519378 
H     3.573176  -0.991603   1.495061 
H     3.485212  -0.996867  -0.272388 
H     5.429149   0.335254   0.417720 
H     4.419444   1.296393   1.528721 
O     4.192287   1.641595  -0.494037 
N     2.057500   0.217952   0.711778 
C     1.063176  -0.728169   1.094053 
H     1.376196  -1.165491   2.044652 
C    -0.371956  -0.178390   1.206692 
H    -0.357596   0.891172   0.990533 
C    -0.920674  -0.362760   2.619243 
H    -1.944820   0.008354   2.692643 
H    -0.310782   0.182680   3.341437 
H    -0.919405  -1.417560   2.903093 
C    -1.282664  -0.870215   0.155296 
H    -1.534994  -1.854320   0.568791 
C    -2.568013  -0.111966  -0.083870 
C    -3.781559  -0.616867   0.374753 
C    -2.563472   1.109886  -0.758222 
C    -4.966729   0.078315   0.164441 
H    -3.799833  -1.568122   0.896917 
C    -3.745181   1.805740  -0.972990 
H    -1.626114   1.517056  -1.126084 
C    -4.951593   1.290729  -0.511717 
H    -5.903071  -0.330953   0.526206 
H    -3.725109   2.751775  -1.502001 
H    -5.874596   1.833446  -0.679632 
C    -0.528779  -1.096072  -1.119839 
H    -0.883887  -0.835928  -2.107515 
N     0.647422  -1.642082  -1.054595 
O     1.446702  -1.923080  -1.939833 
O     1.055034  -1.949909   0.260085 
