# Supplementary material for: Understanding DFT Uncertainties for More Reliable Reactivity Predictions by Advancing the Analysis of Error Sources
Source: J Chem Theory Comput. 2025 Sep 18;21(19):9483–97. doi: 10.1021/acs.jctc.5c00985 (PMC12529897; doi:10.1021/acs.jctc.5c00985)
Supplement: Supplementary file 2 [file ct5c00985_si_002.zip › SI_geoms/D_irc/D-ts1-F48.xyz]

40
D-ts1-F.out 48
C     2.898621   2.182275  -0.433508 
C     1.844044   1.085870  -0.450432 
C     3.404364  -0.344327   0.664438 
C     4.427907   0.779416   0.607440 
H     1.935601   0.527161  -1.392052 
H     0.855109   1.544666  -0.411961 
H     2.791390   2.824956  -1.308528 
H     2.776607   2.790171   0.475961 
H     3.574442  -0.942164   1.566637 
H     3.517484  -1.003666  -0.207967 
H     5.431746   0.372005   0.479794 
H     4.393180   1.352459   1.547565 
O     4.198529   1.640621  -0.487064 
N     2.052969   0.220998   0.713652 
C     1.061952  -0.733592   1.080521 
H     1.372409  -1.175748   2.030726 
C    -0.371943  -0.182235   1.199495 
H    -0.360059   0.884421   0.975199 
C    -0.916468  -0.362582   2.614271 
H    -1.945003   0.002432   2.683798 
H    -0.308358   0.187643   3.338394 
H    -0.911848  -1.420412   2.895851 
C    -1.288245  -0.883219   0.155884 
H    -1.543001  -1.863579   0.577152 
C    -2.571170  -0.117879  -0.079242 
C    -3.787987  -0.615731   0.378388 
C    -2.559361   1.105735  -0.750510 
C    -4.968817   0.087748   0.169356 
H    -3.812310  -1.567482   0.899456 
C    -3.736208   1.810005  -0.963480 
H    -1.619691   1.507685  -1.117972 
C    -4.946093   1.301585  -0.503815 
H    -5.907764  -0.316712   0.529892 
H    -3.710114   2.756552  -1.491293 
H    -5.866062   1.849490  -0.671956 
C    -0.541885  -1.113440  -1.121008 
H    -0.911911  -0.871294  -2.105869 
N     0.640405  -1.644229  -1.066186 
O     1.429357  -1.921544  -1.961771 
O     1.071122  -1.942454   0.245475 
