# Supplementary material for: Understanding DFT Uncertainties for More Reliable Reactivity Predictions by Advancing the Analysis of Error Sources
Source: J Chem Theory Comput. 2025 Sep 18;21(19):9483–97. doi: 10.1021/acs.jctc.5c00985 (PMC12529897; doi:10.1021/acs.jctc.5c00985)
Supplement: Supplementary file 2 [file ct5c00985_si_002.zip › SI_geoms/D_irc/D-ts1-F5.xyz]

40
D-ts1-F.out 5
C     2.916923   2.278753  -0.219557 
C     1.728714   1.336212  -0.399858 
C     3.177538  -0.473331   0.344259 
C     4.310923   0.536419   0.442953 
H     1.724064   0.929144  -1.412961 
H     0.787163   1.847259  -0.212083 
H     2.853898   3.090512  -0.944655 
H     2.900695   2.709054   0.794425 
H     3.270568  -1.257558   1.093797 
H     3.128739  -0.954049  -0.641545 
H     5.254042   0.058159   0.180022 
H     4.383605   0.915268   1.474780 
O     4.132417   1.611764  -0.452369 
N     1.890673   0.208610   0.526200 
C     1.018907  -0.231726   1.387244 
H     1.371481  -1.022774   2.037670 
C    -0.387422   0.115920   1.404135 
H    -0.565150   1.147922   1.100334 
C    -1.070969  -0.181742   2.736937 
H    -2.153412  -0.086932   2.630614 
H    -0.749902   0.507274   3.522593 
H    -0.851812  -1.203188   3.060928 
C    -1.130287  -0.803455   0.146662 
H    -1.279093  -1.760900   0.650068 
C    -2.448546  -0.121833  -0.122334 
C    -3.635007  -0.656611   0.374918 
C    -2.505773   1.087209  -0.818743 
C    -4.844966   0.006020   0.199672 
H    -3.607985  -1.600962   0.908673 
C    -3.711068   1.750349  -0.998373 
H    -1.593864   1.517457  -1.222194 
C    -4.886038   1.214486  -0.482127 
H    -5.756457  -0.424376   0.598941 
H    -3.734750   2.689177  -1.540335 
H    -5.827389   1.735033  -0.615213 
C    -0.316883  -0.983016  -1.050482 
H    -0.434876  -0.419380  -1.962007 
N     0.732542  -1.823196  -1.012525 
O     1.549623  -1.869819  -1.967060 
O     0.917664  -2.515117   0.036807 
