# Supplementary material for: Understanding DFT Uncertainties for More Reliable Reactivity Predictions by Advancing the Analysis of Error Sources
Source: J Chem Theory Comput. 2025 Sep 18;21(19):9483–97. doi: 10.1021/acs.jctc.5c00985 (PMC12529897; doi:10.1021/acs.jctc.5c00985)
Supplement: Supplementary file 2 [file ct5c00985_si_002.zip › SI_geoms/D_irc/D-ts1-F51.xyz]

40
D-ts1-F.out 51
 C                  2.89818800    2.17448300   -0.45094900
 C                  1.85204300    1.07064800   -0.46492500
 C                  3.40802400   -0.33125300    0.69253300
 C                  4.42254800    0.80048700    0.63317000
 H                  1.96099700    0.49719700   -1.39606000
 H                  0.85845100    1.52083200   -0.44675100
 H                  2.79986700    2.80382300   -1.33418400
 H                  2.76034200    2.79317600    0.44726000
 H                  3.56944600   -0.91371900    1.60624200
 H                  3.53963200   -1.00300900   -0.16852500
 H                  5.43236200    0.40084900    0.53041800
 H                  4.36517900    1.38803300    1.56327200
 O                  4.20243000    1.64104400   -0.47926100
 N                  2.05321300    0.22533100    0.71625900
 C                  1.06265800   -0.73483400    1.07218400
 H                  1.37145900   -1.18362300    2.01916400
 C                 -0.37030800   -0.18299400    1.19450100
 H                 -0.35727400    0.88244700    0.96464500
 C                 -0.91158400   -0.35891300    2.60913400
 H                 -1.93082700    0.02979100    2.67988200
 H                 -0.29082700    0.17417600    3.33494500
 H                 -0.92503000   -1.41698900    2.88571500
 C                 -1.29109600   -0.89021700    0.15540800
 H                 -1.54332100   -1.86741000    0.58258600
 C                 -2.57313800   -0.12233900   -0.07730500
 C                 -3.79153500   -0.61630600    0.38033200
 C                 -2.55733200    1.10182800   -0.74750700
 C                 -4.96951300    0.09317800    0.17439700
 H                 -3.81960000   -1.56931000    0.89895900
 C                 -3.73095800    1.81212200   -0.95696400
 H                 -1.61637400    1.49966400   -1.11612200
 C                 -4.94227300    1.30873100   -0.49553800
 H                 -5.90965800   -0.30734600    0.53625400
 H                 -3.70073600    2.76013500   -1.48187100
 H                 -5.85935600    1.86304300   -0.65800300
 C                 -0.54958400   -1.12286700   -1.12277400
 H                 -0.92922500   -0.88984800   -2.10643700
 N                  0.63434200   -1.64774800   -1.07453200
 O                  1.41788200   -1.92475700   -1.97512500
 O                  1.07672600   -1.94343900    0.23205700
