# Supplementary material for: Understanding DFT Uncertainties for More Reliable Reactivity Predictions by Advancing the Analysis of Error Sources
Source: J Chem Theory Comput. 2025 Sep 18;21(19):9483–97. doi: 10.1021/acs.jctc.5c00985 (PMC12529897; doi:10.1021/acs.jctc.5c00985)
Supplement: Supplementary file 2 [file ct5c00985_si_002.zip › SI_geoms/D_irc/D-ts1-F54.xyz]

40
D-ts1-F.out 54
 C                  2.89833100    2.16173100   -0.47420100
 C                  1.86262200    1.04771100   -0.48011800
 C                  3.41282200   -0.31535700    0.72813900
 C                  4.41321200    0.82961500    0.66872900
 H                  1.98933300    0.45880300   -1.39775700
 H                  0.86527600    1.48870300   -0.48511400
 H                  2.80839800    2.76670900   -1.37614000
 H                  2.73924900    2.80313900    0.40491400
 H                  3.56644600   -0.87734100    1.65698500
 H                  3.57267200   -1.00047500   -0.11819900
 H                  5.43171700    0.44348000    0.60335400
 H                  4.32191500    1.43623300    1.58419500
 O                  4.20880600    1.64188900   -0.46654300
 N                  2.04825700    0.22150500    0.71562000
 C                  1.06637700   -0.73829800    1.06928600
 H                  1.37000900   -1.18905400    2.01504200
 C                 -0.37159600   -0.19235600    1.18106100
 H                 -0.35322600    0.87448700    0.94716900
 C                 -0.90391900   -0.34468100    2.60511300
 H                 -1.90959500    0.06985700    2.68987700
 H                 -0.25704500    0.18480400    3.31128800
 H                 -0.93895700   -1.39517200    2.90031900
 C                 -1.29359200   -0.89573000    0.15711300
 H                 -1.54990700   -1.87702800    0.57979500
 C                 -2.57558200   -0.12737000   -0.07713500
 C                 -3.79438900   -0.61694900    0.38322800
 C                 -2.55625000    1.09849100   -0.74445400
 C                 -4.96968100    0.09865200    0.18347000
 H                 -3.82489100   -1.57071000    0.90042700
 C                 -3.72724800    1.81505500   -0.94765300
 H                 -1.61485500    1.49342600   -1.11536600
 C                 -4.93917200    1.31607400   -0.48307500
 H                 -5.91023200   -0.29765800    0.54897400
 H                 -3.69429200    2.76507700   -1.46903400
 H                 -5.85414800    1.87576300   -0.63945300
 C                 -0.56024100   -1.13080700   -1.12881700
 H                 -0.94556500   -0.90317900   -2.11053800
 N                  0.63033500   -1.65115300   -1.09032600
 O                  1.40553600   -1.93122400   -1.99585600
 O                  1.08405700   -1.94005100    0.21507800
