# Supplementary material for: Understanding DFT Uncertainties for More Reliable Reactivity Predictions by Advancing the Analysis of Error Sources
Source: J Chem Theory Comput. 2025 Sep 18;21(19):9483–97. doi: 10.1021/acs.jctc.5c00985 (PMC12529897; doi:10.1021/acs.jctc.5c00985)
Supplement: Supplementary file 2 [file ct5c00985_si_002.zip › SI_geoms/D_irc/D-ts1-F7.xyz]

40
D-ts1-F.out 7
C     2.913582   2.274707  -0.221469 
C     1.729022   1.327926  -0.401261 
C     3.186338  -0.472515   0.351504 
C     4.316374   0.539984   0.443715 
H     1.726937   0.913160  -1.411281 
H     0.785321   1.836249  -0.218041 
H     2.847046   3.085355  -0.947413 
H     2.894925   2.706219   0.791981 
H     3.282260  -1.253874   1.103596 
H     3.133749  -0.957369  -0.631728 
H     5.259209   0.062941   0.177567 
H     4.393542   0.921328   1.474275 
O     4.131770   1.612764  -0.453271 
N     1.896099   0.205264   0.531817 
C     1.016997  -0.263367   1.365375 
H     1.368942  -1.047182   2.023732 
C    -0.397827   0.088787   1.371129 
H    -0.550066   1.129520   1.082331 
C    -1.066720  -0.185337   2.715810 
H    -2.147131  -0.049588   2.632749 
H    -0.700083   0.492543   3.490991 
H    -0.877367  -1.214759   3.034546 
C    -1.130236  -0.793884   0.166155 
H    -1.292519  -1.761552   0.646379 
C    -2.449245  -0.115472  -0.110898 
C    -3.635835  -0.654687   0.378568 
C    -2.505405   1.091137  -0.810767 
C    -4.846582   0.003880   0.196111 
H    -3.608210  -1.598488   0.913261 
C    -3.711879   1.749572  -0.999467 
H    -1.592877   1.522299  -1.211872 
C    -4.887384   1.211760  -0.486705 
H    -5.759147  -0.429325   0.589858 
H    -3.736224   2.685732  -1.545993 
H    -5.829729   1.729000  -0.625690 
C    -0.317507  -0.974126  -1.043542 
H    -0.459402  -0.427647  -1.961990 
N     0.728409  -1.808623  -1.007592 
O     1.543737  -1.870071  -1.965388 
O     0.923595  -2.487207   0.056057 
