# Supplementary material for: Understanding DFT Uncertainties for More Reliable Reactivity Predictions by Advancing the Analysis of Error Sources
Source: J Chem Theory Comput. 2025 Sep 18;21(19):9483–97. doi: 10.1021/acs.jctc.5c00985 (PMC12529897; doi:10.1021/acs.jctc.5c00985)
Supplement: Supplementary file 2 [file ct5c00985_si_002.zip › SI_geoms/D_irc/D-ts1-F9.xyz]

40
D-ts1-F.out 9
C     2.909960   2.269760  -0.225046 
C     1.732402   1.315010  -0.401540 
C     3.201613  -0.472603   0.361003 
C     4.325296   0.546884   0.445425 
H     1.732872   0.896959  -1.410389 
H     0.785753   1.818656  -0.220955 
H     2.838433   3.078156  -0.953058 
H     2.889078   2.703716   0.787344 
H     3.303771  -1.246439   1.120204 
H     3.151576  -0.966950  -0.617322 
H     5.270461   0.074563   0.178870 
H     4.403017   0.933378   1.474028 
O     4.132254   1.614750  -0.455673 
N     1.906902   0.197695   0.536772 
C     1.020488  -0.295836   1.348766 
H     1.374550  -1.066964   2.020307 
C    -0.394362   0.068991   1.355237 
H    -0.531267   1.110228   1.066828 
C    -1.060307  -0.190618   2.702738 
H    -2.135898  -0.009726   2.632179 
H    -0.656823   0.465779   3.480186 
H    -0.909191  -1.229824   3.010836 
C    -1.139537  -0.795732   0.165113 
H    -1.305033  -1.764898   0.639382 
C    -2.455165  -0.111606  -0.104804 
C    -3.641623  -0.652256   0.381960 
C    -2.507956   1.095963  -0.802464 
C    -4.852420   0.003233   0.192270 
H    -3.613989  -1.595895   0.916903 
C    -3.714743   1.750950  -0.999076 
H    -1.593796   1.527558  -1.199363 
C    -4.891737   1.209306  -0.493920 
H    -5.766499  -0.431217   0.581079 
H    -3.738765   2.686426  -1.546753 
H    -5.834886   1.722803  -0.641132 
C    -0.328741  -0.972262  -1.048290 
H    -0.485923  -0.441879  -1.973766 
N     0.723690  -1.793237  -1.004341 
O     1.537597  -1.870122  -1.961060 
O     0.929408  -2.446540   0.078516 
