# Supplementary material for: Understanding DFT Uncertainties for More Reliable Reactivity Predictions by Advancing the Analysis of Error Sources
Source: J Chem Theory Comput. 2025 Sep 18;21(19):9483–97. doi: 10.1021/acs.jctc.5c00985 (PMC12529897; doi:10.1021/acs.jctc.5c00985)
Supplement: Supplementary file 2 [file ct5c00985_si_002.zip › SI_geoms/D_irc/D-ts1-R1.xyz]

40
D-ts1-R.out 1
C     2.919538   2.284514  -0.219050 
C     1.732535   1.342892  -0.395158 
C     3.170642  -0.473489   0.336550 
C     4.307988   0.534238   0.443884 
H     1.720877   0.962707  -1.420660 
H     0.794127   1.857518  -0.196831 
H     2.864583   3.098143  -0.943400 
H     2.905907   2.711590   0.796139 
H     3.265110  -1.253752   1.091129 
H     3.158199  -0.956406  -0.649288 
H     5.254708   0.059724   0.185041 
H     4.372090   0.912802   1.476328 
O     4.134031   1.611286  -0.452122 
N     1.890585   0.207665   0.508990 
C     1.016702  -0.188201   1.429269 
H     1.367665  -1.004827   2.049752 
C    -0.307430   0.214234   1.540574 
H    -0.580062   1.174869   1.116471 
C    -1.074136  -0.173225   2.779399 
H    -2.150879  -0.124839   2.599884 
H    -0.854188   0.493730   3.618423 
H    -0.829089  -1.194254   3.086582 
C    -1.184258  -0.883206   0.017938 
H    -1.237888  -1.760162   0.655187 
C    -2.455969  -0.135037  -0.147959 
C    -3.638844  -0.658153   0.373467 
C    -2.507075   1.084261  -0.828154 
C    -4.845945   0.009649   0.205675 
H    -3.612412  -1.605131   0.902106 
C    -3.710020   1.753083  -0.995049 
H    -1.594092   1.511993  -1.230722 
C    -4.885392   1.216652  -0.479022 
H    -5.756926  -0.416336   0.610330 
H    -3.732608   2.696552  -1.528591 
H    -5.825788   1.739406  -0.609623 
C    -0.334978  -0.995801  -1.075650 
H    -0.390397  -0.404849  -1.975417 
N     0.748406  -1.848819  -1.013568 
O     1.549452  -1.867732  -1.963165 
O     0.910707  -2.542738   0.009327 
