# Supplementary material for: Understanding DFT Uncertainties for More Reliable Reactivity Predictions by Advancing the Analysis of Error Sources
Source: J Chem Theory Comput. 2025 Sep 18;21(19):9483–97. doi: 10.1021/acs.jctc.5c00985 (PMC12529897; doi:10.1021/acs.jctc.5c00985)
Supplement: Supplementary file 2 [file ct5c00985_si_002.zip › SI_geoms/D_irc/D-ts1-R10.xyz]

40
D-ts1-R.out 10
C     2.923818   2.291972  -0.217140 
C     1.736675   1.350736  -0.387595 
C     3.172191  -0.467358   0.333367 
C     4.310378   0.538321   0.450873 
H     1.711231   1.003854  -1.428138 
H     0.802858   1.868743  -0.171041 
H     2.876604   3.107656  -0.940655 
H     2.913928   2.715636   0.799296 
H     3.265850  -1.246158   1.090930 
H     3.205764  -0.950129  -0.651939 
H     5.262892   0.069982   0.199067 
H     4.363161   0.921498   1.482175 
O     4.137630   1.612671  -0.451368 
N     1.891913   0.203526   0.487479 
C     1.029498  -0.137415   1.489579 
H     1.374579  -0.988931   2.067949 
C    -0.193019   0.364294   1.745285 
H    -0.555999   1.235294   1.211860 
C    -1.062469  -0.152738   2.852526 
H    -2.113746  -0.180739   2.549359 
H    -1.010838   0.479023   3.745663 
H    -0.770861  -1.165690   3.146532 
C    -1.277831  -0.995558  -0.154340 
H    -1.210115  -1.751634   0.618002 
C    -2.483647  -0.166551  -0.203780 
C    -3.657999  -0.664857   0.361339 
C    -2.515359   1.070953  -0.852641 
C    -4.855696   0.020675   0.217650 
H    -3.633755  -1.615111   0.883960 
C    -3.710149   1.759724  -0.988307 
H    -1.599533   1.488672  -1.257659 
C    -4.886438   1.227357  -0.468964 
H    -5.766393  -0.390633   0.637184 
H    -3.727832   2.713199  -1.503513 
H    -5.822399   1.760441  -0.589103 
C    -0.358631  -1.016199  -1.125197 
H    -0.347508  -0.410721  -2.017496 
N     0.767691  -1.884794  -1.023834 
O     1.556206  -1.870037  -1.963445 
O     0.901368  -2.585375  -0.027895 
