# Supplementary material for: Understanding DFT Uncertainties for More Reliable Reactivity Predictions by Advancing the Analysis of Error Sources
Source: J Chem Theory Comput. 2025 Sep 18;21(19):9483–97. doi: 10.1021/acs.jctc.5c00985 (PMC12529897; doi:10.1021/acs.jctc.5c00985)
Supplement: Supplementary file 2 [file ct5c00985_si_002.zip › SI_geoms/D_irc/D-ts1-R12.xyz]

40
D-ts1-R.out 12
C     2.924762   2.294153  -0.215267 
C     1.737057   1.353072  -0.384421 
C     3.172466  -0.464646   0.334757 
C     4.310703   0.540939   0.454294 
H     1.710347   1.008290  -1.425977 
H     0.803393   1.871241  -0.167008 
H     2.877916   3.109783  -0.938921 
H     2.915863   2.717837   0.801142 
H     3.265974  -1.244837   1.091113 
H     3.210220  -0.945333  -0.651294 
H     5.264059   0.073052   0.204570 
H     4.361306   0.925525   1.485169 
O     4.138473   1.614068  -0.449823 
N     1.891118   0.204042   0.487201 
C     1.034672  -0.125414   1.503289 
H     1.374804  -0.987398   2.069898 
C    -0.171533   0.393853   1.784831 
H    -0.539902   1.264944   1.250880 
C    -1.051035  -0.142474   2.875225 
H    -2.094267  -0.197800   2.551581 
H    -1.032698   0.492897   3.764265 
H    -0.739548  -1.146428   3.179131 
C    -1.291938  -1.014322  -0.182354 
H    -1.213907  -1.758478   0.604532 
C    -2.492565  -0.178057  -0.221662 
C    -3.666141  -0.669225   0.352359 
C    -2.520085   1.062910  -0.864391 
C    -4.859873   0.025708   0.220928 
H    -3.644566  -1.620813   0.872702 
C    -3.710802   1.761313  -0.987019 
H    -1.604051   1.476607  -1.272773 
C    -4.887104   1.234892  -0.461626 
H    -5.770067  -0.379951   0.646892 
H    -3.725250   2.717688  -1.496838 
H    -5.819995   1.775474  -0.572181 
C    -0.363459  -1.025857  -1.138652 
H    -0.344521  -0.419317  -2.030090 
N     0.769364  -1.894489  -1.030953 
O     1.561372  -1.871368  -1.965532 
O     0.896895  -2.599357  -0.040057 
