# Supplementary material for: Understanding DFT Uncertainties for More Reliable Reactivity Predictions by Advancing the Analysis of Error Sources
Source: J Chem Theory Comput. 2025 Sep 18;21(19):9483–97. doi: 10.1021/acs.jctc.5c00985 (PMC12529897; doi:10.1021/acs.jctc.5c00985)
Supplement: Supplementary file 2 [file ct5c00985_si_002.zip › SI_geoms/D_irc/D-ts1-R14.xyz]

40
D-ts1-R.out 14
C     2.925285   2.296341  -0.213281 
C     1.736989   1.355440  -0.381094 
C     3.172761  -0.462001   0.336558 
C     4.310532   0.543973   0.458337 
H     1.708375   1.012270  -1.423398 
H     0.803657   1.873801  -0.162057 
H     2.878729   3.111765  -0.937214 
H     2.917399   2.720434   0.802943 
H     3.266103  -1.243700   1.091510 
H     3.213534  -0.940300  -0.650465 
H     5.265227   0.077000   0.211921 
H     4.357798   0.930362   1.488714 
O     4.138890   1.615626  -0.447846 
N     1.890481   0.205072   0.488200 
C     1.038669  -0.116623   1.513231 
H     1.372931  -0.989073   2.068146 
C    -0.154572   0.417082   1.815570 
H    -0.517978   1.299696   1.296771 
C    -1.038248  -0.131276   2.897590 
H    -2.072553  -0.239194   2.551255 
H    -1.068213   0.523546   3.773538 
H    -0.690381  -1.114804   3.230093 
C    -1.301603  -1.028040  -0.203224 
H    -1.219801  -1.767628   0.589628 
C    -2.500548  -0.188891  -0.237977 
C    -3.674036  -0.674213   0.342192 
C    -2.524902   1.053848  -0.877471 
C    -4.863448   0.030842   0.223959 
H    -3.656492  -1.628273   0.858140 
C    -3.711049   1.762334  -0.986575 
H    -1.609491   1.461800  -1.292636 
C    -4.886831   1.243660  -0.452373 
H    -5.772787  -0.368091   0.657877 
H    -3.721776   2.721685  -1.490746 
H    -5.815356   1.794186  -0.548994 
C    -0.367604  -1.035500  -1.150806 
H    -0.341536  -0.428748  -2.042464 
N     0.769718  -1.903362  -1.038326 
O     1.566088  -1.872818  -1.967905 
O     0.892143  -2.612349  -0.051505 
