# Supplementary material for: Understanding DFT Uncertainties for More Reliable Reactivity Predictions by Advancing the Analysis of Error Sources
Source: J Chem Theory Comput. 2025 Sep 18;21(19):9483–97. doi: 10.1021/acs.jctc.5c00985 (PMC12529897; doi:10.1021/acs.jctc.5c00985)
Supplement: Supplementary file 2 [file ct5c00985_si_002.zip › SI_geoms/D_irc/D-ts1-R16.xyz]

40
D-ts1-R.out 16
C     2.925043   2.299205  -0.209902 
C     1.736800   1.357758  -0.377669 
C     3.173104  -0.459066   0.339640 
C     4.310195   0.547337   0.463216 
H     1.708522   1.015557  -1.420485 
H     0.803025   1.875442  -0.158657 
H     2.878698   3.114292  -0.934272 
H     2.916958   2.723913   0.806080 
H     3.266161  -1.241147   1.094301 
H     3.216122  -0.936667  -0.647592 
H     5.265622   0.081057   0.218240 
H     4.355648   0.934015   1.493555 
O     4.138915   1.618449  -0.443822 
N     1.889922   0.206425   0.490101 
C     1.043187  -0.108990   1.522708 
H     1.371788  -0.986982   2.070871 
C    -0.137511   0.438666   1.843125 
H    -0.499543   1.323505   1.330288 
C    -1.021512  -0.114288   2.923465 
H    -2.044922  -0.273387   2.554107 
H    -1.100491   0.560720   3.786249 
H    -0.645772  -1.075621   3.287356 
C    -1.311117  -1.042427  -0.222478 
H    -1.226858  -1.774942   0.574336 
C    -2.509281  -0.200953  -0.256151 
C    -3.682231  -0.679541   0.331129 
C    -2.530147   1.043753  -0.892174 
C    -4.866590   0.036381   0.227699 
H    -3.667995  -1.635334   0.844093 
C    -3.711002   1.763145  -0.986243 
H    -1.615069   1.447059  -1.312625 
C    -4.885692   1.253344  -0.441307 
H    -5.775268  -0.357104   0.668165 
H    -3.718123   2.724795  -1.486249 
H    -5.810060   1.812828  -0.525519 
C    -0.372460  -1.046703  -1.163725 
H    -0.340915  -0.438164  -2.054471 
N     0.769047  -1.912810  -1.047471 
O     1.570943  -1.873691  -1.971411 
O     0.886270  -2.628190  -0.065467 
