# Supplementary material for: Understanding DFT Uncertainties for More Reliable Reactivity Predictions by Advancing the Analysis of Error Sources
Source: J Chem Theory Comput. 2025 Sep 18;21(19):9483–97. doi: 10.1021/acs.jctc.5c00985 (PMC12529897; doi:10.1021/acs.jctc.5c00985)
Supplement: Supplementary file 2 [file ct5c00985_si_002.zip › SI_geoms/D_irc/D-ts1-R18.xyz]

40
D-ts1-R.out 18
C     2.923639   2.301943  -0.205255 
C     1.736258   1.359340  -0.374070 
C     3.173675  -0.456542   0.342841 
C     4.309444   0.551200   0.469011 
H     1.708845   1.017607  -1.417032 
H     0.801431   1.875377  -0.155512 
H     2.877206   3.117270  -0.929360 
H     2.914456   2.726360   0.810877 
H     3.266887  -1.239135   1.097027 
H     3.218765  -0.933161  -0.644676 
H     5.266233   0.086539   0.226272 
H     4.351888   0.938018   1.499516 
O     4.138380   1.622140  -0.438370 
N     1.889248   0.206939   0.492117 
C     1.047571  -0.101490   1.531422 
H     1.374039  -0.983057   2.076603 
C    -0.124119   0.456300   1.865848 
H    -0.490575   1.340380   1.350221 
C    -1.002617  -0.094215   2.949701 
H    -2.016987  -0.301411   2.570857 
H    -1.119348   0.607387   3.790125 
H    -0.597451  -1.031491   3.347786 
C    -1.320118  -1.056479  -0.239431 
H    -1.234995  -1.784872   0.558657 
C    -2.517405  -0.212916  -0.273567 
C    -3.689888  -0.684764   0.320522 
C    -2.535097   1.033022  -0.907693 
C    -4.868825   0.042212   0.232055 
H    -3.679360  -1.642388   0.830160 
C    -3.710283   1.763545  -0.986484 
H    -1.621210   1.430424  -1.336067 
C    -4.883410   1.263334  -0.429537 
H    -5.776189  -0.344760   0.680554 
H    -3.713474   2.726988  -1.482790 
H    -5.802475   1.833552  -0.498179 
C    -0.376412  -1.057407  -1.176767 
H    -0.342795  -0.449591  -2.068093 
N     0.767831  -1.922138  -1.057449 
O     1.575495  -1.874161  -1.975612 
O     0.879701  -2.644357  -0.080209 
