# Supplementary material for: Understanding DFT Uncertainties for More Reliable Reactivity Predictions by Advancing the Analysis of Error Sources
Source: J Chem Theory Comput. 2025 Sep 18;21(19):9483–97. doi: 10.1021/acs.jctc.5c00985 (PMC12529897; doi:10.1021/acs.jctc.5c00985)
Supplement: Supplementary file 2 [file ct5c00985_si_002.zip › SI_geoms/D_irc/D-ts1-R2.xyz]

40
D-ts1-R.out 2
C     2.919788   2.285303  -0.219106 
C     1.733178   1.343559  -0.394470 
C     3.170192  -0.473146   0.335780 
C     4.307997   0.534124   0.444253 
H     1.720216   0.968094  -1.422214 
H     0.795268   1.858699  -0.194226 
H     2.866187   3.099221  -0.943382 
H     2.906428   2.711829   0.796275 
H     3.264776  -1.252957   1.091034 
H     3.164715  -0.956223  -0.650035 
H     5.255379   0.060452   0.185830 
H     4.370908   0.912940   1.476657 
O     4.134284   1.611241  -0.452129 
N     1.891133   0.207398   0.506037 
C     1.016035  -0.182909   1.435340 
H     1.367123  -1.002722   2.051835 
C    -0.293459   0.230742   1.563630 
H    -0.581889   1.176585   1.118069 
C    -1.074333  -0.171884   2.785443 
H    -2.149593  -0.129516   2.594123 
H    -0.870342   0.490456   3.632649 
H    -0.825999  -1.193015   3.089940 
C    -1.195140  -0.897274  -0.004117 
H    -1.230331  -1.757428   0.656066 
C    -2.457529  -0.137033  -0.151896 
C    -3.639681  -0.658351   0.373356 
C    -2.507301   1.083864  -0.829500 
C    -4.846238   0.010166   0.206577 
H    -3.613256  -1.605662   0.901331 
C    -3.709876   1.753521  -0.994545 
H    -1.594098   1.511165  -1.231823 
C    -4.885306   1.216928  -0.478651 
H    -5.757178  -0.415080   0.612004 
H    -3.732302   2.697661  -1.526835 
H    -5.825567   1.739960  -0.609010 
C    -0.338212  -0.996921  -1.079452 
H    -0.384679  -0.403283  -1.978021 
N     0.751285  -1.852706  -1.013458 
O     1.549010  -1.867531  -1.962513 
O     0.909898  -2.546268   0.005624 
