# Supplementary material for: Understanding DFT Uncertainties for More Reliable Reactivity Predictions by Advancing the Analysis of Error Sources
Source: J Chem Theory Comput. 2025 Sep 18;21(19):9483–97. doi: 10.1021/acs.jctc.5c00985 (PMC12529897; doi:10.1021/acs.jctc.5c00985)
Supplement: Supplementary file 2 [file ct5c00985_si_002.zip › SI_geoms/D_irc/D-ts1-R20.xyz]

40
D-ts1-R.out 20
C     2.920612   2.304724  -0.199262 
C     1.735566   1.359640  -0.371632 
C     3.174997  -0.453990   0.346047 
C     4.308584   0.556026   0.476235 
H     1.711034   1.018922  -1.415075 
H     0.798905   1.873182  -0.155076 
H     2.874291   3.120766  -0.922612 
H     2.908427   2.727952   0.817327 
H     3.268141  -1.237568   1.099302 
H     3.223984  -0.929050  -0.642005 
H     5.266872   0.093627   0.234898 
H     4.348117   0.941777   1.507251 
O     4.137336   1.627572  -0.430459 
N     1.888409   0.205965   0.492973 
C     1.052863  -0.094570   1.540305 
H     1.380029  -0.975702   2.086812 
C    -0.112619   0.473772   1.885440 
H    -0.481172   1.354043   1.364269 
C    -0.985924  -0.070116   2.976493 
H    -1.990095  -0.312072   2.598914 
H    -1.123336   0.649641   3.793530 
H    -0.559685  -0.985317   3.404156 
C    -1.329965  -1.071121  -0.256559 
H    -1.241406  -1.795062   0.544062 
C    -2.525286  -0.225362  -0.290935 
C    -3.696659  -0.689505   0.311716 
C    -2.539622   1.021356  -0.923957 
C    -4.869682   0.048823   0.238674 
H    -3.688987  -1.647779   0.820157 
C    -3.708692   1.763250  -0.987081 
H    -1.626438   1.413314  -1.358830 
C    -4.879678   1.273256  -0.416836 
H    -5.775717  -0.331608   0.695692 
H    -3.708299   2.728398  -1.480247 
H    -5.793901   1.852439  -0.472706 
C    -0.378916  -1.067530  -1.190189 
H    -0.346351  -0.461813  -2.081529 
N     0.766382  -1.932400  -1.068788 
O     1.579638  -1.874882  -1.980994 
O     0.872480  -2.662223  -0.096739 
