# Supplementary material for: Understanding DFT Uncertainties for More Reliable Reactivity Predictions by Advancing the Analysis of Error Sources
Source: J Chem Theory Comput. 2025 Sep 18;21(19):9483–97. doi: 10.1021/acs.jctc.5c00985 (PMC12529897; doi:10.1021/acs.jctc.5c00985)
Supplement: Supplementary file 2 [file ct5c00985_si_002.zip › SI_geoms/D_irc/D-ts1-R22.xyz]

40
D-ts1-R.out 22
C     2.915129   2.306878  -0.191261 
C     1.734359   1.357577  -0.371534 
C     3.176700  -0.451902   0.348872 
C     4.306458   0.561789   0.486322 
H     1.716110   1.018363  -1.415673 
H     0.794438   1.866945  -0.159322 
H     2.869102   3.125030  -0.912255 
H     2.896636   2.726994   0.826603 
H     3.269236  -1.237261   1.100451 
H     3.231587  -0.924344  -0.640101 
H     5.267744   0.103543   0.248807 
H     4.339572   0.945548   1.518454 
O     4.135478   1.634713  -0.418907 
N     1.886588   0.202281   0.491233 
C     1.058202  -0.088622   1.547622 
H     1.388822  -0.961730   2.102750 
C    -0.103084   0.488268   1.898303 
H    -0.471742   1.363695   1.372999 
C    -0.968819  -0.042287   3.002829 
H    -1.967393  -0.314485   2.630785 
H    -1.118132   0.697517   3.796802 
H    -0.523478  -0.936331   3.459577 
C    -1.338025  -1.084158  -0.272675 
H    -1.245253  -1.805653   0.533126 
C    -2.531893  -0.236995  -0.306093 
C    -3.701556  -0.693225   0.305809 
C    -2.543483   1.009422  -0.940021 
C    -4.868580   0.055866   0.247205 
H    -3.696706  -1.652102   0.813202 
C    -3.706265   1.761892  -0.988716 
H    -1.632051   1.394650  -1.384324 
C    -4.874511   1.282539  -0.404107 
H    -5.772623  -0.317186   0.714053 
H    -3.702509   2.727594  -1.480736 
H    -5.783275   1.871243  -0.446202 
C    -0.381732  -1.077624  -1.203259 
H    -0.349671  -0.472588  -2.094021 
N     0.764311  -1.942420  -1.081040 
O     1.582742  -1.875583  -1.987416 
O     0.864991  -2.679890  -0.114492 
