# Supplementary material for: Understanding DFT Uncertainties for More Reliable Reactivity Predictions by Advancing the Analysis of Error Sources
Source: J Chem Theory Comput. 2025 Sep 18;21(19):9483–97. doi: 10.1021/acs.jctc.5c00985 (PMC12529897; doi:10.1021/acs.jctc.5c00985)
Supplement: Supplementary file 2 [file ct5c00985_si_002.zip › SI_geoms/D_irc/D-ts1-R24.xyz]

40
D-ts1-R.out 24
C     2.906858   2.307956  -0.181790 
C     1.732874   1.352516  -0.374571 
C     3.178322  -0.451048   0.350194 
C     4.302322   0.567616   0.499226 
H     1.726766   1.014101  -1.419081 
H     0.787362   1.855164  -0.171334 
H     2.861693   3.129427  -0.899013 
H     2.878233   2.723030   0.838011 
H     3.269498  -1.239912   1.098378 
H     3.240671  -0.918613  -0.640512 
H     5.268151   0.115640   0.268290 
H     4.324829   0.948107   1.533051 
O     4.132379   1.642798  -0.403715 
N     1.883819   0.195841   0.486814 
C     1.062757  -0.084706   1.551951 
H     1.397620  -0.951012   2.115323 
C    -0.095409   0.499486   1.904934 
H    -0.466351   1.366168   1.370248 
C    -0.951560  -0.011058   3.026143 
H    -1.948278  -0.301671   2.665160 
H    -1.103228   0.745670   3.801197 
H    -0.499464  -0.887218   3.505092 
C    -1.344601  -1.096366  -0.288282 
H    -1.250299  -1.817791   0.520944 
C    -2.536148  -0.246638  -0.318239 
C    -3.703357  -0.695125   0.304086 
C    -2.546157   0.998628  -0.954732 
C    -4.865480   0.062830   0.257870 
H    -3.699813  -1.653214   0.812882 
C    -3.703782   1.759768  -0.991156 
H    -1.637161   1.377021  -1.409830 
C    -4.868871   1.290150  -0.392232 
H    -5.766877  -0.302490   0.735996 
H    -3.698185   2.725024  -1.484010 
H    -5.772692   1.887536  -0.421323 
C    -0.385606  -1.087416  -1.215295 
H    -0.343898  -0.472992  -2.100927 
N     0.762411  -1.950985  -1.092685 
O     1.585427  -1.875382  -1.994185 
O     0.858878  -2.695644  -0.131382 
