# Supplementary material for: Understanding DFT Uncertainties for More Reliable Reactivity Predictions by Advancing the Analysis of Error Sources
Source: J Chem Theory Comput. 2025 Sep 18;21(19):9483–97. doi: 10.1021/acs.jctc.5c00985 (PMC12529897; doi:10.1021/acs.jctc.5c00985)
Supplement: Supplementary file 2 [file ct5c00985_si_002.zip › SI_geoms/D_irc/D-ts1-R26.xyz]

40
D-ts1-R.out 26
C     2.895873   2.307883  -0.172254 
C     1.730983   1.344859  -0.381740 
C     3.178978  -0.451725   0.350063 
C     4.296123   0.572546   0.514312 
H     1.740601   1.007916  -1.426723 
H     0.778737   1.839457  -0.190130 
H     2.853159   3.132357  -0.886183 
H     2.853624   2.717847   0.849147 
H     3.267628  -1.244619   1.094419 
H     3.251546  -0.913613  -0.642565 
H     5.266516   0.127321   0.289492 
H     4.307260   0.947491   1.550355 
O     4.128218   1.651653  -0.384435 
N     1.879385   0.186658   0.478023 
C     1.066709  -0.078905   1.554614 
H     1.406587  -0.938548   2.126623 
C    -0.088178   0.510783   1.910451 
H    -0.468004   1.366414   1.360431 
C    -0.933416   0.018834   3.047238 
H    -1.930178  -0.287289   2.698296 
H    -1.086578   0.788262   3.808320 
H    -0.478270  -0.842782   3.536509 
C    -1.349410  -1.107757  -0.302319 
H    -1.257895  -1.831240   0.503511 
C    -2.538315  -0.254031  -0.327876 
C    -3.702500  -0.694884   0.305869 
C    -2.547968   0.989625  -0.967762 
C    -4.860726   0.069781   0.269687 
H    -3.699328  -1.651572   0.817273 
C    -3.701625   1.757370  -0.994363 
H    -1.641291   1.363172  -1.431519 
C    -4.863380   1.296046  -0.382357 
H    -5.759481  -0.289680   0.756987 
H    -3.695429   2.721490  -1.489407 
H    -5.764104   1.898406  -0.404052 
C    -0.388180  -1.094410  -1.224943 
H    -0.341361  -0.475613  -2.108543 
N     0.761423  -1.958428  -1.103309 
O     1.587698  -1.875361  -2.001296 
O     0.853693  -2.710411  -0.147847 
