# Supplementary material for: Understanding DFT Uncertainties for More Reliable Reactivity Predictions by Advancing the Analysis of Error Sources
Source: J Chem Theory Comput. 2025 Sep 18;21(19):9483–97. doi: 10.1021/acs.jctc.5c00985 (PMC12529897; doi:10.1021/acs.jctc.5c00985)
Supplement: Supplementary file 2 [file ct5c00985_si_002.zip › SI_geoms/D_irc/D-ts1-R28.xyz]

40
D-ts1-R.out 28
C     2.882865   2.306165  -0.162383 
C     1.728947   1.334509  -0.392526 
C     3.178633  -0.453477   0.348782 
C     4.287277   0.577275   0.531954 
H     1.759510   0.998836  -1.437536 
H     0.768568   1.819440  -0.217073 
H     2.842977   3.135104  -0.871291 
H     2.824546   2.708704   0.861199 
H     3.264383  -1.252228   1.087314 
H     3.263811  -0.906869  -0.646733 
H     5.264068   0.140567   0.318145 
H     4.281748   0.947118   1.570046 
O     4.122851   1.660049  -0.363215 
N     1.873181   0.174932   0.466225 
C     1.070143  -0.072489   1.556805 
H     1.416325  -0.918725   2.143760 
C    -0.080842   0.520299   1.912216 
H    -0.467083   1.366452   1.348109 
C    -0.917213   0.046711   3.062867 
H    -1.917084  -0.268359   2.726777 
H    -1.065819   0.831628   3.809573 
H    -0.459586  -0.805364   3.560329 
C    -1.350757  -1.115902  -0.313400 
H    -1.263908  -1.844104   0.484421 
C    -2.538127  -0.258915  -0.334585 
C    -3.698768  -0.693275   0.310355 
C    -2.549816   0.982015  -0.979682 
C    -4.854224   0.075952   0.282486 
H    -3.694550  -1.647742   0.826091 
C    -3.700521   1.754242  -0.998325 
H    -1.646937   1.350538  -1.454382 
C    -4.858179   1.300240  -0.373252 
H    -5.749083  -0.277782   0.780592 
H    -3.695085   2.716363  -1.497331 
H    -5.756320   1.906424  -0.387796 
C    -0.387171  -1.096436  -1.231407 
H    -0.343764  -0.479293  -2.113031 
N     0.761066  -1.964591  -1.113165 
O     1.588781  -1.876419  -2.008478 
O     0.849309  -2.723157  -0.163868 
