# Supplementary material for: Understanding DFT Uncertainties for More Reliable Reactivity Predictions by Advancing the Analysis of Error Sources
Source: J Chem Theory Comput. 2025 Sep 18;21(19):9483–97. doi: 10.1021/acs.jctc.5c00985 (PMC12529897; doi:10.1021/acs.jctc.5c00985)
Supplement: Supplementary file 2 [file ct5c00985_si_002.zip › SI_geoms/D_irc/D-ts1-R3.xyz]

40
D-ts1-R.out 3
C     2.920063   2.286076  -0.219155 
C     1.733784   1.344201  -0.393807 
C     3.169972  -0.472696   0.335111 
C     4.308117   0.534102   0.444689 
H     1.719349   0.973411  -1.423768 
H     0.796400   1.859833  -0.191444 
H     2.867764   3.100314  -0.943314 
H     2.906963   2.712032   0.796436 
H     3.264603  -1.252108   1.090983 
H     3.171380  -0.955905  -0.650652 
H     5.256190   0.061305   0.186731 
H     4.369817   0.913231   1.477035 
O     4.134552   1.611213  -0.452150 
N     1.891738   0.207093   0.503090 
C     1.015794  -0.177933   1.441382 
H     1.367006  -1.000806   2.054008 
C    -0.279710   0.247448   1.586750 
H    -0.582829   1.178281   1.121263 
C    -1.074394  -0.170493   2.791652 
H    -2.147820  -0.134266   2.587901 
H    -0.887026   0.486934   3.646830 
H    -0.822715  -1.191687   3.093473 
C    -1.206509  -0.911289  -0.025763 
H    -1.223407  -1.754130   0.655671 
C    -2.459383  -0.139186  -0.156112 
C    -3.640691  -0.658579   0.373152 
C    -2.507584   1.083381  -0.830954 
C    -4.846631   0.010740   0.207537 
H    -3.614260  -1.606241   0.900442 
C    -3.709743   1.754009  -0.994004 
H    -1.594145   1.510157  -1.233091 
C    -4.885228   1.217255  -0.478250 
H    -5.757554  -0.413657   0.613790 
H    -3.731981   2.698895  -1.524908 
H    -5.825327   1.740625  -0.608341 
C    -0.341269  -0.997958  -1.083580 
H    -0.379169  -0.402083  -1.981101 
N     0.754108  -1.856514  -1.013477 
O     1.548681  -1.867433  -1.961977 
O     0.909135  -2.549847   0.002085 
