# Supplementary material for: Understanding DFT Uncertainties for More Reliable Reactivity Predictions by Advancing the Analysis of Error Sources
Source: J Chem Theory Comput. 2025 Sep 18;21(19):9483–97. doi: 10.1021/acs.jctc.5c00985 (PMC12529897; doi:10.1021/acs.jctc.5c00985)
Supplement: Supplementary file 2 [file ct5c00985_si_002.zip › SI_geoms/D_irc/D-ts1-R4.xyz]

40
D-ts1-R.out 4
C     2.920402   2.286865  -0.219164 
C     1.734365   1.344896  -0.393130 
C     3.169964  -0.472170   0.334502 
C     4.308333   0.534210   0.445214 
H     1.718308   0.978679  -1.425228 
H     0.797536   1.860975  -0.188480 
H     2.869300   3.101396  -0.943218 
H     2.907590   2.712294   0.796618 
H     3.264608  -1.251155   1.091000 
H     3.177929  -0.955598  -0.651124 
H     5.257104   0.062275   0.187800 
H     4.368792   0.913722   1.477477 
O     4.134861   1.611217  -0.452169 
N     1.892279   0.206670   0.500137 
C     1.016121  -0.172833   1.447660 
H     1.367332  -0.998934   2.056250 
C    -0.266238   0.264280   1.609889 
H    -0.582900   1.180738   1.126356 
C    -1.074289  -0.168963   2.798372 
H    -2.145533  -0.139378   2.581228 
H    -0.904584   0.483430   3.661382 
H    -0.818974  -1.190126   3.097499 
C    -1.217929  -0.924990  -0.046844 
H    -1.217306  -1.750823   0.654183 
C    -2.461630  -0.141659  -0.160871 
C    -3.641972  -0.658887   0.372778 
C    -2.507978   1.082738  -0.832644 
C    -4.847193   0.011439   0.208614 
H    -3.615518  -1.606890   0.899407 
C    -3.709628   1.754589  -0.993385 
H    -1.594262   1.508823  -1.234681 
C    -4.885173   1.217698  -0.477762 
H    -5.758115  -0.411921   0.615849 
H    -3.731646   2.700315  -1.522736 
H    -5.825066   1.741504  -0.607519 
C    -0.344220  -0.999198  -1.088195 
H    -0.373733  -0.401282  -1.984727 
N     0.756805  -1.860330  -1.013706 
O     1.548553  -1.867440  -1.961581 
O     0.908379  -2.553715  -0.001517 
