# Supplementary material for: Understanding DFT Uncertainties for More Reliable Reactivity Predictions by Advancing the Analysis of Error Sources
Source: J Chem Theory Comput. 2025 Sep 18;21(19):9483–97. doi: 10.1021/acs.jctc.5c00985 (PMC12529897; doi:10.1021/acs.jctc.5c00985)
Supplement: Supplementary file 2 [file ct5c00985_si_002.zip › SI_geoms/D_irc/D-ts1-R5.xyz]

40
D-ts1-R.out 5
C     2.920826   2.287670  -0.219109 
C     1.734901   1.345675  -0.392439 
C     3.170149  -0.471575   0.333969 
C     4.308628   0.534477   0.445842 
H     1.717154   0.983843  -1.426531 
H     0.798651   1.862164  -0.185402 
H     2.870780   3.102467  -0.943064 
H     2.908361   2.712638   0.796840 
H     3.264725  -1.250191   1.091016 
H     3.184242  -0.955154  -0.651517 
H     5.258090   0.063354   0.189085 
H     4.367822   0.914452   1.477996 
O     4.135217   1.611264  -0.452180 
N     1.892670   0.206125   0.497239 
C     1.017136  -0.167550   1.454198 
H     1.368180  -0.997018   2.058601 
C    -0.253124   0.281235   1.633074 
H    -0.581800   1.184609   1.134027 
C    -1.073923  -0.167241   2.805677 
H    -2.142603  -0.144963   2.574321 
H    -0.922898   0.480206   3.676136 
H    -0.814483  -1.188156   3.102278 
C    -1.229265  -0.938268  -0.067174 
H    -1.212565  -1.748149   0.651132 
C    -2.464323  -0.144536  -0.166283 
C    -3.643589  -0.659307   0.372144 
C    -2.508538   1.081855  -0.834657 
C    -4.847968   0.012319   0.209829 
H    -3.617132  -1.607663   0.898106 
C    -3.709548   1.755273  -0.992679 
H    -1.594502   1.507029  -1.236738 
C    -4.885168   1.218326  -0.477134 
H    -5.758904  -0.409755   0.618277 
H    -3.731280   2.701966  -1.520254 
H    -5.824782   1.742738  -0.606412 
C    -0.346946  -1.000761  -1.093343 
H    -0.368427  -0.401136  -1.989026 
N     0.759287  -1.864151  -1.014247 
O     1.548751  -1.867571  -1.961385 
O     0.907586  -2.557954  -0.005212 
