# Supplementary material for: Understanding DFT Uncertainties for More Reliable Reactivity Predictions by Advancing the Analysis of Error Sources
Source: J Chem Theory Comput. 2025 Sep 18;21(19):9483–97. doi: 10.1021/acs.jctc.5c00985 (PMC12529897; doi:10.1021/acs.jctc.5c00985)
Supplement: Supplementary file 2 [file ct5c00985_si_002.zip › SI_geoms/D_irc/D-ts1-R6.xyz]

40
D-ts1-R.out 6
C     2.921316   2.288471  -0.218971 
C     1.735376   1.346513  -0.391712 
C     3.170476  -0.470934   0.333526 
C     4.308973   0.534894   0.446557 
H     1.715953   0.988647  -1.427570 
H     0.799685   1.863360  -0.182373 
H     2.872154   3.103506  -0.942827 
H     2.909247   2.713045   0.797123 
H     3.264928  -1.249256   1.091041 
H     3.189798  -0.954741  -0.651777 
H     5.259110   0.064520   0.190567 
H     4.366894   0.915387   1.478586 
O     4.135618   1.611369  -0.452166 
N     1.892891   0.205511   0.494554 
C     1.018727  -0.162087   1.460880 
H     1.369366  -0.995242   2.060773 
C    -0.240289   0.298265   1.656239 
H    -0.579358   1.190297   1.144297 
C    -1.073165  -0.165284   2.813501 
H    -2.138934  -0.150822   2.567632 
H    -0.941295   0.477436   3.690730 
H    -0.809151  -1.185711   3.107855 
C    -1.240391  -0.951193  -0.086835 
H    -1.209343  -1.746435   0.646693 
C    -2.467399  -0.147815  -0.172284 
C    -3.645549  -0.659872   0.371182 
C    -2.509286   1.080688  -0.837019 
C    -4.848963   0.013393   0.211156 
H    -3.619153  -1.608575   0.896494 
C    -3.709514   1.756039  -0.991900 
H    -1.594905   1.504760  -1.239289 
C    -4.885231   1.219191  -0.476325 
H    -5.759916  -0.407165   0.621047 
H    -3.730863   2.703803  -1.517514 
H    -5.824478   1.744424  -0.604910 
C    -0.349474  -1.002694  -1.098896 
H    -0.363427  -0.401604  -1.993807 
N     0.761510  -1.867954  -1.015132 
O     1.549306  -1.867814  -1.961372 
O     0.906739  -2.562468  -0.009010 
