# Supplementary material for: Understanding DFT Uncertainties for More Reliable Reactivity Predictions by Advancing the Analysis of Error Sources
Source: J Chem Theory Comput. 2025 Sep 18;21(19):9483–97. doi: 10.1021/acs.jctc.5c00985 (PMC12529897; doi:10.1021/acs.jctc.5c00985)
Supplement: Supplementary file 2 [file ct5c00985_si_002.zip › SI_geoms/D_irc/D-ts1-R7.xyz]

40
D-ts1-R.out 7
C     2.921899   2.289295  -0.218730 
C     1.735785   1.347463  -0.390908 
C     3.170939  -0.470232   0.333185 
C     4.309355   0.535493   0.447388 
H     1.714596   0.993225  -1.428330 
H     0.800672   1.864644  -0.179232 
H     2.873468   3.104551  -0.942477 
H     2.910314   2.713547   0.797485 
H     3.265193  -1.248339   1.091070 
H     3.194750  -0.954247  -0.651940 
H     5.260177   0.065816   0.192359 
H     4.365916   0.916584   1.479272 
O     4.136080   1.611544  -0.452124 
N     1.892901   0.204836   0.492114 
C     1.021017  -0.156220   1.467874 
H     1.370886  -0.993452   2.062879 
C    -0.227963   0.315236   1.679143 
H    -0.575194   1.198549   1.158111 
C    -1.071834  -0.162944   2.822227 
H    -2.134326  -0.157641   2.561070 
H    -0.960640   0.475413   3.705828 
H    -0.802310  -1.182454   3.114847 
C    -1.250912  -0.963329  -0.105296 
H    -1.207775  -1.746026   0.640421 
C    -2.470970  -0.151715  -0.179172 
C    -3.647995  -0.660667   0.369720 
C    -2.510311   1.079071  -0.839942 
C    -4.850264   0.014761   0.212654 
H    -3.621816  -1.609731   0.894382 
C    -3.709543   1.756910  -0.991023 
H    -1.595555   1.501766  -1.242628 
C    -4.885388   1.220430  -0.475212 
H    -5.761225  -0.403878   0.624429 
H    -3.730333   2.705958  -1.514307 
H    -5.824112   1.746870  -0.602684 
C    -0.351852  -1.005195  -1.105073 
H    -0.358411  -0.402683  -1.999229 
N     0.763456  -1.871883  -1.016511 
O     1.550342  -1.868212  -1.961573 
O     0.905761  -2.567491  -0.013110 
