# Supplementary material for: Understanding DFT Uncertainties for More Reliable Reactivity Predictions by Advancing the Analysis of Error Sources
Source: J Chem Theory Comput. 2025 Sep 18;21(19):9483–97. doi: 10.1021/acs.jctc.5c00985 (PMC12529897; doi:10.1021/acs.jctc.5c00985)
Supplement: Supplementary file 2 [file ct5c00985_si_002.zip › SI_geoms/D_irc/D-ts1-R8.xyz]

40
D-ts1-R.out 8
C     2.922535   2.290149  -0.218342 
C     1.736143   1.348496  -0.389958 
C     3.171404  -0.469426   0.333018 
C     4.309736   0.536265   0.448367 
H     1.713325   0.997258  -1.428657 
H     0.801533   1.865973  -0.176309 
H     2.874643   3.105589  -0.941988 
H     2.911480   2.714128   0.797976 
H     3.265465  -1.247521   1.091059 
H     3.198974  -0.953385  -0.652018 
H     5.261183   0.067159   0.194366 
H     4.364974   0.917995   1.480083 
O     4.136590   1.611818  -0.451992 
N     1.892702   0.204216   0.490042 
C     1.023639  -0.150047   1.475116 
H     1.372337  -0.991783   2.064787 
C    -0.215917   0.331962   1.701784 
H    -0.569993   1.208906   1.173977 
C    -1.069704  -0.160136   2.831668 
H    -2.128631  -0.164706   2.555954 
H    -0.978447   0.474833   3.719790 
H    -0.793832  -1.178181   3.123439 
C    -1.260652  -0.974760  -0.122788 
H    -1.207449  -1.746800   0.633636 
C    -2.474924  -0.156180  -0.186817 
C    -3.650910  -0.661747   0.367632 
C    -2.511666   1.076932  -0.843498 
C    -4.851850   0.016442   0.214266 
H    -3.625113  -1.611152   0.891693 
C    -3.709659   1.757850  -0.990090 
H    -1.596523   1.498139  -1.246705 
C    -4.885657   1.222164  -0.473680 
H    -5.762781  -0.400024   0.628245 
H    -3.729672   2.708279  -1.510858 
H    -5.823683   1.750249  -0.599495 
C    -0.354216  -1.008314  -1.111563 
H    -0.354219  -0.404664  -2.005022 
N     0.765149  -1.875991  -1.018421 
O     1.551868  -1.868723  -1.961992 
O     0.904576  -2.572962  -0.017604 
