# Supplementary material for: Understanding DFT Uncertainties for More Reliable Reactivity Predictions by Advancing the Analysis of Error Sources
Source: J Chem Theory Comput. 2025 Sep 18;21(19):9483–97. doi: 10.1021/acs.jctc.5c00985 (PMC12529897; doi:10.1021/acs.jctc.5c00985)
Supplement: Supplementary file 2 [file ct5c00985_si_002.zip › SI_geoms/D_irc/D-ts1-R9.xyz]

40
D-ts1-R.out 9
C     2.923204   2.291022  -0.217843 
C     1.736414   1.349608  -0.388895 
C     3.171884  -0.468477   0.333062 
C     4.310088   0.537220   0.449508 
H     1.712039   1.000960  -1.428667 
H     0.802309   1.867411  -0.173398 
H     2.875734   3.106629  -0.941391 
H     2.912763   2.714826   0.798546 
H     3.265695  -1.246796   1.090991 
H     3.202805  -0.951982  -0.652042 
H     5.262137   0.068590   0.196675 
H     4.364010   0.919704   1.481021 
O     4.137114   1.612173  -0.451793 
N     1.892336   0.203727   0.488475 
C     1.026687  -0.143871   1.482287 
H     1.373810  -0.990199   2.066575 
C    -0.204431   0.348384   1.723832 
H    -0.562778   1.221791   1.193323 
C    -1.066625  -0.156777   2.841840 
H    -2.121779  -0.173211   2.551135 
H    -0.997032   0.475848   3.734093 
H    -0.783103  -1.172564   3.134123 
C    -1.269662  -0.985360  -0.138858 
H    -1.208757  -1.749006   0.625060 
C    -2.479229  -0.161160  -0.195095 
C    -3.654275  -0.663135   0.364847 
C    -2.513359   1.074215  -0.847734 
C    -4.853688   0.018429   0.215957 
H    -3.629177  -1.612966   0.888185 
C    -3.709865   1.758795  -0.989171 
H    -1.597860   1.493631  -1.251857 
C    -4.886022   1.224448  -0.471637 
H    -5.764539  -0.395436   0.632697 
H    -3.728824   2.710804  -1.507073 
H    -5.823110   1.754801  -0.594968 
C    -0.356321  -1.011982  -1.118438 
H    -0.350168  -0.407363  -2.011355 
N     0.766499  -1.880230  -1.020892 
O     1.553879  -1.869380  -1.962637 
O     0.903141  -2.578894  -0.022411 
