# Supplementary material for: Understanding DFT Uncertainties for More Reliable Reactivity Predictions by Advancing the Analysis of Error Sources
Source: J Chem Theory Comput. 2025 Sep 18;21(19):9483–97. doi: 10.1021/acs.jctc.5c00985 (PMC12529897; doi:10.1021/acs.jctc.5c00985)
Supplement: Supplementary file 2 [file ct5c00985_si_002.zip › SI_geoms/D_irc/D-ts2-F12.xyz]

40
D-ts2-F.out 12
C     2.590694  -1.824524   1.075190 
C     2.125752  -1.938716  -0.371827 
C     3.372357   0.119355  -0.854826 
C     3.768255   0.123429   0.624471 
H     2.852760  -2.521299  -0.945207 
H     1.152385  -2.414539  -0.446364 
H     1.843560  -1.257321   1.648230 
H     2.702844  -2.821092   1.504056 
H     4.122404  -0.396618  -1.460214 
H     3.220542   1.142992  -1.195425 
H     4.761731   0.559818   0.723939 
H     3.052995   0.734512   1.194730 
O     3.845453  -1.198284   1.128335 
N     2.091360  -0.603120  -0.983904 
C     1.058282  -0.033015  -1.509353 
H     1.232413   0.926242  -1.975137 
C    -0.342728  -0.466222  -1.364967 
H    -0.417570  -1.439773  -0.879249 
C    -1.039860  -0.507863  -2.724790 
H    -0.609831  -1.273509  -3.375068 
H    -0.959861   0.459016  -3.229659 
H    -2.099433  -0.730965  -2.587432 
C    -1.027012   0.599066  -0.374173 
H    -1.149740   1.502631  -0.979782 
C    -2.391348   0.084288   0.032816 
C    -3.547258   0.697797  -0.446137 
C    -2.526649  -0.990648   0.913176 
C    -4.805681   0.256434  -0.052440 
H    -3.458399   1.540821  -1.123501 
C    -3.780873  -1.432611   1.311246 
H    -1.638422  -1.474157   1.308935 
C    -4.926560  -0.809562   0.828795 
H    -5.692355   0.752328  -0.431225 
H    -3.865205  -2.261581   2.005121 
H    -5.906378  -1.151622   1.141728 
C    -0.191024   0.944923   0.809034 
H    -0.382297   0.593775   1.808633 
N     0.769611   1.864298   0.680099 
O     0.970926   2.400057  -0.471301 
O     1.507444   2.179240   1.646797 
