# Supplementary material for: Understanding DFT Uncertainties for More Reliable Reactivity Predictions by Advancing the Analysis of Error Sources
Source: J Chem Theory Comput. 2025 Sep 18;21(19):9483–97. doi: 10.1021/acs.jctc.5c00985 (PMC12529897; doi:10.1021/acs.jctc.5c00985)
Supplement: Supplementary file 2 [file ct5c00985_si_002.zip › SI_geoms/D_irc/D-ts2-F16.xyz]

40
D-ts2-F.out 16
C     2.587697  -1.798972   1.094220 
C     2.103395  -1.914668  -0.344810 
C     3.369587   0.122245  -0.861396 
C     3.777706   0.132700   0.614675 
H     2.814625  -2.515255  -0.920295 
H     1.123402  -2.378838  -0.400812 
H     1.854922  -1.221457   1.675717 
H     2.695378  -2.794955   1.525806 
H     4.112734  -0.402329  -1.468428 
H     3.222720   1.145291  -1.205651 
H     4.774972   0.562953   0.703381 
H     3.071802   0.751571   1.187331 
O     3.849914  -1.185752   1.127967 
N     2.082115  -0.588267  -0.977377 
C     1.058824  -0.026286  -1.536924 
H     1.252614   0.886743  -2.077696 
C    -0.342733  -0.450038  -1.378216 
H    -0.414259  -1.424036  -0.894017 
C    -1.066420  -0.489263  -2.723247 
H    -0.643632  -1.247912  -3.386284 
H    -1.004140   0.480832  -3.224678 
H    -2.121314  -0.721653  -2.567246 
C    -1.027091   0.604635  -0.369492 
H    -1.150757   1.511988  -0.969340 
C    -2.389485   0.083186   0.031652 
C    -3.544966   0.697525  -0.446259 
C    -2.523434  -0.995419   0.907397 
C    -4.803018   0.254810  -0.054063 
H    -3.455765   1.542601  -1.121014 
C    -3.777574  -1.438249   1.304750 
H    -1.634580  -1.479714   1.300893 
C    -4.923225  -0.813158   0.824917 
H    -5.689903   0.751443  -0.431309 
H    -3.861925  -2.269354   1.996042 
H    -5.902898  -1.155650   1.137771 
C    -0.199490   0.939240   0.818858 
H    -0.425297   0.620202   1.826171 
N     0.778948   1.838522   0.687342 
O     1.007028   2.326889  -0.479302 
O     1.503277   2.173909   1.655036 
