# Supplementary material for: Understanding DFT Uncertainties for More Reliable Reactivity Predictions by Advancing the Analysis of Error Sources
Source: J Chem Theory Comput. 2025 Sep 18;21(19):9483–97. doi: 10.1021/acs.jctc.5c00985 (PMC12529897; doi:10.1021/acs.jctc.5c00985)
Supplement: Supplementary file 2 [file ct5c00985_si_002.zip › SI_geoms/D_irc/D-ts2-F20.xyz]

40
D-ts2-F.out 20
C     2.583530  -1.767187   1.115056 
C     2.080330  -1.891105  -0.316024 
C     3.369917   0.119568  -0.872519 
C     3.791020   0.142849   0.599651 
H     2.774265  -2.513051  -0.890463 
H     1.092990  -2.341067  -0.351602 
H     1.865809  -1.174720   1.700522 
H     2.683860  -2.760452   1.554828 
H     4.103769  -0.419951  -1.478258 
H     3.232322   1.140132  -1.226880 
H     4.793480   0.563726   0.674974 
H     3.096664   0.774241   1.171963 
O     3.854203  -1.170242   1.127773 
N     2.073801  -0.575901  -0.971627 
C     1.058707  -0.014140  -1.551772 
H     1.270037   0.855882  -2.155125 
C    -0.345522  -0.431111  -1.387186 
H    -0.414981  -1.407984  -0.909180 
C    -1.083027  -0.466090  -2.724735 
H    -0.660907  -1.216288  -3.397667 
H    -1.034341   0.508019  -3.219963 
H    -2.134170  -0.709015  -2.559888 
C    -1.030290   0.609271  -0.366414 
H    -1.155042   1.522130  -0.958071 
C    -2.391001   0.083234   0.030861 
C    -3.546625   0.698153  -0.444791 
C    -2.522350  -0.999576   0.901502 
C    -4.803822   0.252257  -0.054348 
H    -3.458139   1.546036  -1.116120 
C    -3.775748  -1.445222   1.297682 
H    -1.632314  -1.483847   1.292401 
C    -4.922059  -0.818998   0.820900 
H    -5.691596   0.749025  -0.429275 
H    -3.859219  -2.279144   1.985664 
H    -5.901209  -1.163494   1.133173 
C    -0.207393   0.932208   0.827217 
H    -0.454131   0.635265   1.835286 
N     0.788519   1.808977   0.693049 
O     1.043146   2.252152  -0.487639 
O     1.501260   2.164757   1.660670 
