# Supplementary material for: Understanding DFT Uncertainties for More Reliable Reactivity Predictions by Advancing the Analysis of Error Sources
Source: J Chem Theory Comput. 2025 Sep 18;21(19):9483–97. doi: 10.1021/acs.jctc.5c00985 (PMC12529897; doi:10.1021/acs.jctc.5c00985)
Supplement: Supplementary file 2 [file ct5c00985_si_002.zip › SI_geoms/D_irc/D-ts2-F24.xyz]

40
D-ts2-F.out 24
C     2.578674  -1.730813   1.136960 
C     2.058096  -1.868526  -0.286236 
C     3.375015   0.109797  -0.888585 
C     3.808232   0.152326   0.579411 
H     2.733712  -2.514886  -0.856033 
H     1.063024  -2.301594  -0.301018 
H     1.876292  -1.119519   1.721472 
H     2.669176  -2.719154   1.590036 
H     4.097926  -0.450221  -1.489228 
H     3.250600   1.125709  -1.259694 
H     4.816829   0.560730   0.640423 
H     3.126324   0.800550   1.147374 
O     3.858402  -1.152934   1.128081 
N     2.068595  -0.567110  -0.967509 
C     1.060044   0.003509  -1.557180 
H     1.287388   0.829767  -2.216905 
C    -0.348597  -0.409140  -1.391441 
H    -0.415812  -1.390692  -0.923105 
C    -1.089593  -0.439126  -2.727467 
H    -0.662817  -1.180273  -3.407406 
H    -1.050546   0.539144  -3.215007 
H    -2.137885  -0.692984  -2.562441 
C    -1.036778   0.613859  -0.363744 
H    -1.163043   1.533018  -0.946078 
C    -2.395924   0.083762   0.030211 
C    -3.552260   0.699039  -0.442191 
C    -2.523878  -1.003534   0.895493 
C    -4.808243   0.248794  -0.053457 
H    -3.465299   1.550244  -1.109516 
C    -3.776074  -1.453291   1.290343 
H    -1.632285  -1.487256   1.283522 
C    -4.923600  -0.826607   0.817077 
H    -5.697337   0.745378  -0.425473 
H    -3.857902  -2.290437   1.974575 
H    -5.901944  -1.174104   1.128571 
C    -0.217003   0.926197   0.835445 
H    -0.484411   0.652826   1.844763 
N     0.796539   1.778063   0.697934 
O     1.074592   2.179339  -0.495245 
O     1.502932   2.150982   1.662776 
