# Supplementary material for: Understanding DFT Uncertainties for More Reliable Reactivity Predictions by Advancing the Analysis of Error Sources
Source: J Chem Theory Comput. 2025 Sep 18;21(19):9483–97. doi: 10.1021/acs.jctc.5c00985 (PMC12529897; doi:10.1021/acs.jctc.5c00985)
Supplement: Supplementary file 2 [file ct5c00985_si_002.zip › SI_geoms/D_irc/D-ts2-F28.xyz]

40
D-ts2-F.out 28
C     2.573606  -1.692534   1.158757 
C     2.037002  -1.848098  -0.256566 
C     3.385120   0.091749  -0.908160 
C     3.828893   0.159030   0.555443 
H     2.691321  -2.522960  -0.818207 
H     1.033064  -2.259639  -0.248414 
H     1.887385  -1.058388   1.738220 
H     2.651543  -2.673177   1.630494 
H     4.095588  -0.494579  -1.498882 
H     3.279008   1.100189  -1.303467 
H     4.844401   0.552244   0.601692 
H     3.160185   0.827712   1.114796 
O     3.862768  -1.136173   1.129012 
N     2.067180  -0.562826  -0.965626 
C     1.063331   0.025186  -1.553062 
H     1.305126   0.808664  -2.261358 
C    -0.350270  -0.385139  -1.391654 
H    -0.415303  -1.372483  -0.935608 
C    -1.088078  -0.409609  -2.730123 
H    -0.651562  -1.138202  -3.417513 
H    -1.060105   0.574312  -3.207282 
H    -2.133811  -0.677536  -2.569677 
C    -1.045679   0.619080  -0.360816 
H    -1.174711   1.544499  -0.933255 
C    -2.403083   0.084061   0.029644 
C    -3.560519   0.699391  -0.439087 
C    -2.527355  -1.007882   0.889389 
C    -4.815121   0.244334  -0.051969 
H    -3.475648   1.554293  -1.101939 
C    -3.778154  -1.462380   1.282819 
H    -1.634138  -1.491275   1.274102 
C    -4.927197  -0.835551   0.813419 
H    -5.705773   0.740529  -0.420756 
H    -3.857907  -2.303464   1.962434 
H    -5.904559  -1.186844   1.123773 
C    -0.228322   0.923045   0.843153 
H    -0.507724   0.665042   1.851940 
N     0.801562   1.749698   0.702028 
O     1.096963   2.115311  -0.502688 
O     1.507614   2.134600   1.661521 
