# Supplementary material for: Understanding DFT Uncertainties for More Reliable Reactivity Predictions by Advancing the Analysis of Error Sources
Source: J Chem Theory Comput. 2025 Sep 18;21(19):9483–97. doi: 10.1021/acs.jctc.5c00985 (PMC12529897; doi:10.1021/acs.jctc.5c00985)
Supplement: Supplementary file 2 [file ct5c00985_si_002.zip › SI_geoms/D_irc/D-ts2-F32.xyz]

40
D-ts2-F.out 32
C     2.569316  -1.654483   1.179475 
C     2.019209  -1.828535  -0.229068 
C     3.397581   0.069836  -0.928530 
C     3.851395   0.162862   0.530100 
H     2.654552  -2.531337  -0.779839 
H     1.006645  -2.220230  -0.200465 
H     1.898676  -0.998215   1.753002 
H     2.635038  -2.627273   1.669284 
H     4.095594  -0.542023  -1.508337 
H     3.310978   1.070225  -1.348162 
H     4.873508   0.540320   0.563603 
H     3.195286   0.852012   1.078997 
O     3.867564  -1.120362   1.130906 
N     2.068863  -0.560460  -0.966670 
C     1.068654   0.052922  -1.541445 
H     1.320953   0.793702  -2.290172 
C    -0.350611  -0.358548  -1.388317 
H    -0.411839  -1.352012  -0.945257 
C    -1.080700  -0.379401  -2.731603 
H    -0.632534  -1.097999  -3.422224 
H    -1.060720   0.608801  -3.200908 
H    -2.124784  -0.660137  -2.578887 
C    -1.057193   0.625059  -0.357577 
H    -1.190257   1.556518  -0.920006 
C    -2.412311   0.084224   0.029189 
C    -3.571011   0.699178  -0.435952 
C    -2.532532  -1.012172   0.883614 
C    -4.824084   0.239189  -0.050294 
H    -3.488346   1.557605  -1.094544 
C    -3.781838  -1.471627   1.275686 
H    -1.637607  -1.494757   1.265455 
C    -4.932565  -0.844984   0.810156 
H    -5.716311   0.734910  -0.415831 
H    -3.859269  -2.316067   1.951382 
H    -5.908825  -1.199797   1.119935 
C    -0.242978   0.923636   0.851530 
H    -0.531217   0.679633   1.860079 
N     0.804483   1.721981   0.705384 
O     1.113777   2.052235  -0.511877 
O     1.514667   2.116785   1.656468 
