# Supplementary material for: Understanding DFT Uncertainties for More Reliable Reactivity Predictions by Advancing the Analysis of Error Sources
Source: J Chem Theory Comput. 2025 Sep 18;21(19):9483–97. doi: 10.1021/acs.jctc.5c00985 (PMC12529897; doi:10.1021/acs.jctc.5c00985)
Supplement: Supplementary file 2 [file ct5c00985_si_002.zip › SI_geoms/D_irc/D-ts2-F36.xyz]

40
D-ts2-F.out 36
C     2.565823  -1.619919   1.196860 
C     2.004879  -1.810032  -0.205613 
C     3.412132   0.045655  -0.947606 
C     3.874728   0.163893   0.505896 
H     2.623526  -2.536548  -0.744351 
H     0.986660  -2.184304  -0.161786 
H     1.909334  -0.943422   1.762837 
H     2.619687  -2.584382   1.704323 
H     4.097598  -0.593026  -1.513871 
H     3.348592   1.035915  -1.394125 
H     4.903097   0.524671   0.529163 
H     3.230817   0.872423   1.043439 
O     3.872391  -1.107062   1.133002 
N     2.072479  -0.558515  -0.967661 
C     1.075242   0.088815  -1.524179 
H     1.335193   0.782956  -2.315059 
C    -0.349484  -0.330508  -1.381647 
H    -0.404093  -1.329884  -0.951154 
C    -1.068935  -0.350561  -2.730982 
H    -0.606027  -1.059149  -3.421809 
H    -1.055650   0.640249  -3.193569 
H    -2.110442  -0.644816  -2.590388 
C    -1.070331   0.631858  -0.353801 
H    -1.208639   1.568561  -0.906900 
C    -2.422773   0.084317   0.029054 
C    -3.582850   0.698436  -0.432905 
C    -2.538699  -1.016147   0.878581 
C    -4.834297   0.233502  -0.048547 
H    -3.502670   1.560016  -1.087687 
C    -3.786463  -1.480598   1.269378 
H    -1.642088  -1.497833   1.257613 
C    -4.938967  -0.854544   0.807468 
H    -5.728230   0.728285  -0.411150 
H    -3.861467  -2.328226   1.941307 
H    -5.914062  -1.213033   1.116684 
C    -0.260183   0.927420   0.860596 
H    -0.558359   0.698355   1.870912 
N     0.805062   1.695442   0.708120 
O     1.125939   1.989111  -0.524539 
O     1.522303   2.100788   1.647738 
