# Supplementary material for: Understanding DFT Uncertainties for More Reliable Reactivity Predictions by Advancing the Analysis of Error Sources
Source: J Chem Theory Comput. 2025 Sep 18;21(19):9483–97. doi: 10.1021/acs.jctc.5c00985 (PMC12529897; doi:10.1021/acs.jctc.5c00985)
Supplement: Supplementary file 2 [file ct5c00985_si_002.zip › SI_geoms/D_irc/D-ts2-F4.xyz]

40
D-ts2-F.out 4
C     2.594053  -1.855738   1.045277 
C     2.162218  -1.982345  -0.416287 
C     3.379683   0.103816  -0.849714 
C     3.761559   0.109172   0.632068 
H     2.909740  -2.548000  -0.977887 
H     1.196466  -2.471287  -0.512549 
H     1.826395  -1.294973   1.596761 
H     2.705730  -2.848815   1.481656 
H     4.138760  -0.405352  -1.448749 
H     3.225686   1.125234  -1.196473 
H     4.752244   0.549281   0.742282 
H     3.036945   0.715866   1.196488 
O     3.839359  -1.214835   1.129263 
N     2.109314  -0.636335  -0.999231 
C     1.049498  -0.030509  -1.401129 
H     1.187868   1.007013  -1.709907 
C    -0.358419  -0.488272  -1.337591 
H    -0.447465  -1.465422  -0.858750 
C    -0.978768  -0.533111  -2.735115 
H    -0.521989  -1.305172  -3.359267 
H    -0.867724   0.431629  -3.238182 
H    -2.045900  -0.747900  -2.648224 
C    -1.037793   0.584295  -0.393362 
H    -1.158463   1.489932  -0.996398 
C    -2.401879   0.092086   0.037655 
C    -3.559235   0.701956  -0.442111 
C    -2.534726  -0.979247   0.923214 
C    -4.816581   0.257371  -0.047796 
H    -3.472820   1.542601  -1.122779 
C    -3.787361  -1.425464   1.320415 
H    -1.645976  -1.460453   1.320571 
C    -4.934660  -0.808277   0.834091 
H    -5.704729   0.749478  -0.428081 
H    -3.869578  -2.253127   2.016110 
H    -5.913676  -1.154030   1.145489 
C    -0.148247   0.929720   0.764799 
H    -0.274391   0.518300   1.753955 
N     0.759745   1.906920   0.658067 
O     0.907666   2.532994  -0.452409 
O     1.511371   2.183237   1.627940 
