# Supplementary material for: Understanding DFT Uncertainties for More Reliable Reactivity Predictions by Advancing the Analysis of Error Sources
Source: J Chem Theory Comput. 2025 Sep 18;21(19):9483–97. doi: 10.1021/acs.jctc.5c00985 (PMC12529897; doi:10.1021/acs.jctc.5c00985)
Supplement: Supplementary file 2 [file ct5c00985_si_002.zip › SI_geoms/D_irc/D-ts2-F40.xyz]

40
D-ts2-F.out 40
C     2.563086  -1.591221   1.210271 
C     1.993057  -1.792770  -0.187115 
C     3.426401   0.022675  -0.963241 
C     3.897546   0.162454   0.484902 
H     2.596455  -2.538484  -0.713767 
H     0.972016  -2.152102  -0.132030 
H     1.919527  -0.896985   1.770576 
H     2.606328  -2.548141   1.733186 
H     4.100767  -0.639454  -1.517000 
H     3.384871   1.003313  -1.433763 
H     4.932230   0.506147   0.499798 
H     3.266217   0.889092   1.012272 
O     3.876997  -1.096984   1.135445 
N     2.077498  -0.556504  -0.969336 
C     1.082459   0.135513  -1.499806 
H     1.345766   0.775184  -2.336757 
C    -0.347096  -0.301602  -1.372489 
H    -0.390386  -1.306491  -0.953886 
C    -1.054848  -0.324819  -2.728283 
H    -0.573643  -1.021734  -3.419056 
H    -1.054154   0.669198  -3.185740 
H    -2.093115  -0.637329  -2.598275 
C    -1.084518   0.638515  -0.350108 
H    -1.229283   1.580350  -0.893496 
C    -2.433636   0.084282   0.029285 
C    -3.594845   0.697263  -0.430279 
C    -2.544980  -1.019581   0.874611 
C    -4.844625   0.227749  -0.047001 
H    -3.516991   1.561465  -1.081888 
C    -3.791249  -1.488648   1.264305 
H    -1.646680  -1.500417   1.250771 
C    -4.945436  -0.863442   0.805448 
H    -5.740243   0.721240  -0.407128 
H    -3.863940  -2.339236   1.932705 
H    -5.919360  -1.225474   1.114189 
C    -0.277146   0.933607   0.868019 
H    -0.581124   0.718586   1.878585 
N     0.803261   1.669741   0.710700 
O     1.135187   1.922591  -0.540605 
O     1.529072   2.088970   1.634538 
