# Supplementary material for: Understanding DFT Uncertainties for More Reliable Reactivity Predictions by Advancing the Analysis of Error Sources
Source: J Chem Theory Comput. 2025 Sep 18;21(19):9483–97. doi: 10.1021/acs.jctc.5c00985 (PMC12529897; doi:10.1021/acs.jctc.5c00985)
Supplement: Supplementary file 2 [file ct5c00985_si_002.zip › SI_geoms/D_irc/D-ts2-F44.xyz]

40
D-ts2-F.out 44
C     2.561587  -1.569691   1.219087 
C     1.985299  -1.777196  -0.175133 
C     3.438712   0.003861  -0.974011 
C     3.918226   0.159337   0.468723 
H     2.573161  -2.544252  -0.692564 
H     0.957744  -2.123074  -0.106623 
H     1.928446  -0.863025   1.776550 
H     2.596737  -2.521018   1.753205 
H     4.105000  -0.675449  -1.517596 
H     3.417505   0.976106  -1.463895 
H     4.958393   0.487205   0.478725 
H     3.298937   0.900508   0.988913 
O     3.881029  -1.090260   1.138195 
N     2.083878  -0.553883  -0.972565 
C     1.088823   0.193886  -1.466284 
H     1.349836   0.770435  -2.353718 
C    -0.344478  -0.273208  -1.361789 
H    -0.372936  -1.282318  -0.953289 
C    -1.039842  -0.303759  -2.723975 
H    -0.538954  -0.989781  -3.411258 
H    -1.051539   0.691029  -3.178962 
H    -2.073564  -0.634895  -2.606460 
C    -1.099107   0.644673  -0.347047 
H    -1.251269   1.591293  -0.880770 
C    -2.444289   0.084168   0.029837 
C    -3.606270   0.695895  -0.428107 
C    -2.550901  -1.022301   0.871866 
C    -4.854401   0.222394  -0.045613 
H    -3.530496   1.561972  -1.077455 
C    -3.795808  -1.495324   1.260718 
H    -1.651020  -1.502411   1.245231 
C    -4.951490  -0.871130   0.804237 
H    -5.751606   0.714343  -0.403793 
H    -3.866443  -2.348240   1.926313 
H    -5.924313  -1.236260   1.112765 
C    -0.292883   0.941253   0.873682 
H    -0.605366   0.744339   1.885714 
N     0.799448   1.644607   0.713521 
O     1.143486   1.852062  -0.561498 
O     1.534405   2.081634   1.617162 
