# Supplementary material for: Understanding DFT Uncertainties for More Reliable Reactivity Predictions by Advancing the Analysis of Error Sources
Source: J Chem Theory Comput. 2025 Sep 18;21(19):9483–97. doi: 10.1021/acs.jctc.5c00985 (PMC12529897; doi:10.1021/acs.jctc.5c00985)
Supplement: Supplementary file 2 [file ct5c00985_si_002.zip › SI_geoms/D_irc/D-ts2-F48.xyz]

40
D-ts2-F.out 48
C     2.560570  -1.555176   1.224345 
C     1.980784  -1.763219  -0.168621 
C     3.448904  -0.010082  -0.979904 
C     3.936437   0.155958   0.457597 
H     2.558591  -2.544969  -0.676963 
H     0.951443  -2.103508  -0.094317 
H     1.934870  -0.841461   1.781578 
H     2.590630  -2.503301   1.764863 
H     4.110102  -0.701469  -1.515795 
H     3.446256   0.955254  -1.484850 
H     4.980976   0.470082   0.465997 
H     3.327965   0.907710   0.973873 
O     3.884470  -1.086240   1.141152 
N     2.090276  -0.550413  -0.977250 
C     1.092658   0.260108  -1.425458 
H     1.344801   0.768947  -2.359184 
C    -0.341637  -0.246561  -1.350951 
H    -0.352802  -1.258672  -0.950391 
C    -1.025064  -0.287407  -2.718759 
H    -0.503108  -0.962769  -3.401060 
H    -1.051652   0.707350  -3.173899 
H    -2.053479  -0.639713  -2.612086 
C    -1.113812   0.650154  -0.344669 
H    -1.273471   1.601268  -0.868864 
C    -2.454348   0.084003   0.030687 
C    -3.616661   0.694550  -0.426405 
C    -2.556178  -1.024339   0.870247 
C    -4.863216   0.217739  -0.044421 
H    -3.542509   1.561772  -1.074389 
C    -3.799897  -1.500545   1.258498 
H    -1.654827  -1.503803   1.240930 
C    -4.956825  -0.877371   0.803741 
H    -5.761818   0.708044  -0.401203 
H    -3.868829  -2.355084   1.922093 
H    -5.928656  -1.244987   1.112334 
C    -0.308833   0.948887   0.878578 
H    -0.633693   0.775992   1.894186 
N     0.796284   1.619287   0.716181 
O     1.152379   1.780554  -0.587082 
O     1.538661   2.077791   1.596439 
