# Supplementary material for: Understanding DFT Uncertainties for More Reliable Reactivity Predictions by Advancing the Analysis of Error Sources
Source: J Chem Theory Comput. 2025 Sep 18;21(19):9483–97. doi: 10.1021/acs.jctc.5c00985 (PMC12529897; doi:10.1021/acs.jctc.5c00985)
Supplement: Supplementary file 2 [file ct5c00985_si_002.zip › SI_geoms/D_irc/D-ts2-F52.xyz]

40
D-ts2-F.out 52
 C                  2.56027600   -1.54627300    1.22719100
 C                  1.97913100   -1.75271000   -0.16561600
 C                  3.45629300   -0.01838600   -0.98236400
 C                  3.95012000    0.15312700    0.45136400
 H                  2.55086700   -2.54419700   -0.66794600
 H                  0.94813200   -2.09053500   -0.08801700
 H                  1.93920800   -0.82907000    1.78592600
 H                  2.58714600   -2.49342300    1.77030600
 H                  4.11457900   -0.71683000   -1.51409000
 H                  3.46643100    0.94301500   -1.49659600
 H                  4.99781700    0.45748300    0.45941700
 H                  3.34955000    0.91203900    0.96614200
 O                  3.88720300   -1.08405000    1.14401000
 N                  2.09562000   -0.54766300   -0.98175700
 C                  1.09427900    0.31003600   -1.39504200
 H                  1.33558300    0.76910100   -2.35557000
 C                 -0.33973000   -0.22650000   -1.34212100
 H                 -0.33848500   -1.23993400   -0.94569200
 C                 -1.01310800   -0.27620700   -2.71402500
 H                 -0.47525000   -0.94447500   -3.39089600
 H                 -1.05033400    0.71726900   -3.17072400
 H                 -2.03699800   -0.64399500   -2.61647400
 C                 -1.12570500    0.65508000   -0.34272400
 H                 -1.29112400    1.60942600   -0.85994200
 C                 -2.46257600    0.08396500    0.03147300
 C                 -3.62512100    0.69340300   -0.42525000
 C                 -2.56043500   -1.02559700    0.86942100
 C                 -4.87039600    0.21409900   -0.04350200
 H                 -3.55200900    1.56121800   -1.07255900
 C                 -3.80321900   -1.50418300    1.25733900
 H                 -1.65782700   -1.50418300    1.23823100
 C                 -4.96114700   -0.88196000    0.80372300
 H                 -5.77001700    0.70309600   -0.39937000
 H                 -3.87081000   -2.35952700    1.91995300
 H                 -5.93218700   -1.25120700    1.11271300
 C                 -0.32294700    0.95601700    0.88228900
 H                 -0.65106200    0.79986700    1.89676700
 N                  0.79456000    1.59868600    0.71828800
 O                  1.16056400    1.72762200   -0.60687100
 O                  1.54228100    2.07504900    1.57791100
