# Supplementary material for: Understanding DFT Uncertainties for More Reliable Reactivity Predictions by Advancing the Analysis of Error Sources
Source: J Chem Theory Comput. 2025 Sep 18;21(19):9483–97. doi: 10.1021/acs.jctc.5c00985 (PMC12529897; doi:10.1021/acs.jctc.5c00985)
Supplement: Supplementary file 2 [file ct5c00985_si_002.zip › SI_geoms/D_irc/D-ts2-F56.xyz]

40
D-ts2-F.out 56
 C                  2.56162100   -1.53166300    1.23156500
 C                  1.98196100   -1.73774700   -0.16201200
 C                  3.47047800   -0.02936400   -0.98708200
 C                  3.97524700    0.14634000    0.44284400
 H                  2.55009700   -2.54053400   -0.65385500
 H                  0.95018700   -2.07512300   -0.08591000
 H                  1.94631500   -0.81080600    1.79156200
 H                  2.58168800   -2.47899100    1.77556200
 H                  4.12390000   -0.73422400   -1.51587800
 H                  3.49429800    0.92822200   -1.50743800
 H                  5.02789900    0.43309100    0.44707400
 H                  3.38966500    0.91792100    0.95542300
 O                  3.89379700   -1.08166400    1.15041200
 N                  2.10629000   -0.54660500   -0.99159500
 C                  1.09581300    0.35530000   -1.36544500
 H                  1.31950900    0.75767300   -2.35635900
 C                 -0.33964700   -0.19882400   -1.32545100
 H                 -0.33233500   -1.21196400   -0.92923500
 C                 -0.98897300   -0.25780100   -2.70618600
 H                 -0.41994500   -0.91174800   -3.37229100
 H                 -1.04033500    0.73547500   -3.16240800
 H                 -2.00522000   -0.65223900   -2.63117200
 C                 -1.14720800    0.66940400   -0.33888900
 H                 -1.32268700    1.62485800   -0.85147200
 C                 -2.47998500    0.08589400    0.03229600
 C                 -3.64541200    0.69054700   -0.42325400
 C                 -2.57083000   -1.02614200    0.86790300
 C                 -4.88804800    0.20517700   -0.04119700
 H                 -3.57664500    1.55939900   -1.06967700
 C                 -3.81135800   -1.51090200    1.25575300
 H                 -1.66547700   -1.50070100    1.23514800
 C                 -4.97237200   -0.89239300    0.80471000
 H                 -5.79027700    0.69052400   -0.39539100
 H                 -3.87489900   -2.36705400    1.91766900
 H                 -5.94139100   -1.26562700    1.11524800
 C                 -0.34771200    0.97450400    0.88746500
 H                 -0.68808400    0.85799500    1.90287600
 N                  0.79423000    1.56961200    0.71880400
 O                  1.17690400    1.67235600   -0.62348600
 O                  1.55294300    2.06475200    1.54823500
