# Supplementary material for: Understanding DFT Uncertainties for More Reliable Reactivity Predictions by Advancing the Analysis of Error Sources
Source: J Chem Theory Comput. 2025 Sep 18;21(19):9483–97. doi: 10.1021/acs.jctc.5c00985 (PMC12529897; doi:10.1021/acs.jctc.5c00985)
Supplement: Supplementary file 2 [file ct5c00985_si_002.zip › SI_geoms/D_irc/D-ts2-F60.xyz]

40
D-ts2-F.out 60
 C                  2.56407000   -1.50797600    1.23960000
 C                  1.98865500   -1.73371400   -0.15258400
 C                  3.48410200   -0.04781300   -1.00128300
 C                  4.00643000    0.13405100    0.42384200
 H                  2.56184300   -2.53934100   -0.62935200
 H                  0.95763300   -2.07220600   -0.07927800
 H                  1.95960800   -0.76295100    1.78047700
 H                  2.56724700   -2.44148500    1.80700300
 H                  4.12618400   -0.76731100   -1.53008000
 H                  3.52003000    0.90662900   -1.53379600
 H                  5.06768600    0.38993700    0.40753900
 H                  3.44872100    0.92996600    0.93105500
 O                  3.90401100   -1.07976000    1.15312400
 N                  2.11405100   -0.55522000   -0.99780900
 C                  1.09982200    0.35666800   -1.35350400
 H                  1.31618000    0.75297000   -2.34849700
 C                 -0.34263700   -0.18559600   -1.31121100
 H                 -0.34692800   -1.19697600   -0.90881000
 C                 -0.96168600   -0.23967400   -2.70461400
 H                 -0.35828500   -0.86644700   -3.36434700
 H                 -1.01905100    0.75994700   -3.14480700
 H                 -1.96996400   -0.65600400   -2.66692500
 C                 -1.16675000    0.68988600   -0.33967400
 H                 -1.35113200    1.63868700   -0.86263100
 C                 -2.50038200    0.09523700    0.03230100
 C                 -3.67508400    0.68764600   -0.41974600
 C                 -2.58388900   -1.02020300    0.86561300
 C                 -4.91351800    0.18839100   -0.03774600
 H                 -3.62003800    1.55875400   -1.06447500
 C                 -3.81970400   -1.51970900    1.25211200
 H                 -1.67453800   -1.48726800    1.23254700
 C                 -4.98793700   -0.91268600    0.80444800
 H                 -5.82107900    0.66416800   -0.39145400
 H                 -3.87270000   -2.38016800    1.90929400
 H                 -5.95273800   -1.29941000    1.11173100
 C                 -0.37006000    1.01104400    0.88571800
 H                 -0.72297500    0.93586500    1.89987800
 N                  0.79719800    1.56396700    0.71754600
 O                  1.19180600    1.65910700   -0.61981900
 O                  1.56692200    2.04164400    1.54413400
