# Supplementary material for: Understanding DFT Uncertainties for More Reliable Reactivity Predictions by Advancing the Analysis of Error Sources
Source: J Chem Theory Comput. 2025 Sep 18;21(19):9483–97. doi: 10.1021/acs.jctc.5c00985 (PMC12529897; doi:10.1021/acs.jctc.5c00985)
Supplement: Supplementary file 2 [file ct5c00985_si_002.zip › SI_geoms/D_irc/D-ts2-F8.xyz]

40
D-ts2-F.out 8
C     2.592477  -1.842584   1.058981 
C     2.145372  -1.961442  -0.395701 
C     3.375652   0.112696  -0.851478 
C     3.763129   0.115777   0.629570 
H     2.884992  -2.532059  -0.963846 
H     1.176963  -2.445820  -0.484046 
H     1.833719  -1.280199   1.621226 
H     2.705504  -2.837849   1.490305 
H     4.130517  -0.398749  -1.454202 
H     3.221406   1.135724  -1.193304 
H     4.754538   0.555176   0.735778 
H     3.041861   0.723411   1.196723 
O     3.841764  -1.207565   1.128701 
N     2.100231  -0.619522  -0.991466 
C     1.054837  -0.033790  -1.462048 
H     1.209618   0.970690  -1.845791 
C    -0.348383  -0.479016  -1.350571 
H    -0.428762  -1.454352  -0.867878 
C    -1.009058  -0.521720  -2.729130 
H    -0.566137  -1.291412  -3.365993 
H    -0.911646   0.443592  -3.233904 
H    -2.072950  -0.739266  -2.617099 
C    -1.030746   0.591817  -0.382136 
H    -1.152431   1.495074  -0.988490 
C    -2.395794   0.087155   0.034709 
C    -3.552349   0.699273  -0.444676 
C    -2.530671  -0.985316   0.918384 
C    -4.810502   0.257189  -0.050221 
H    -3.464521   1.541004  -1.123797 
C    -3.784331  -1.428526   1.316399 
H    -1.642438  -1.467501   1.315702 
C    -4.930607  -0.808192   0.831794 
H    -5.697649   0.751661  -0.429782 
H    -3.867878  -2.256188   2.011937 
H    -5.910182  -1.151375   1.144281 
C    -0.174174   0.942068   0.791307 
H    -0.333992   0.561238   1.786748 
N     0.763461   1.886637   0.670038 
O     0.938199   2.468290  -0.462476 
O     1.510741   2.181915   1.637072 
