# Supplementary material for: Understanding DFT Uncertainties for More Reliable Reactivity Predictions by Advancing the Analysis of Error Sources
Source: J Chem Theory Comput. 2025 Sep 18;21(19):9483–97. doi: 10.1021/acs.jctc.5c00985 (PMC12529897; doi:10.1021/acs.jctc.5c00985)
Supplement: Supplementary file 2 [file ct5c00985_si_002.zip › SI_geoms/D_irc/D-ts2-R10.xyz]

40
D-ts2-R.out 10
C     2.599319  -1.883727   1.023749 
C     2.192073  -2.015310  -0.445495 
C     3.384317   0.071803  -0.850313 
C     3.770335   0.092541   0.627532 
H     2.943811  -2.596850  -0.986228 
H     1.228671  -2.512107  -0.550198 
H     1.822086  -1.329692   1.568510 
H     2.715652  -2.870074   1.474689 
H     4.164578  -0.425516  -1.434027 
H     3.243394   1.088305  -1.219966 
H     4.763339   0.527215   0.745270 
H     3.051082   0.695951   1.196846 
O     3.839247  -1.228031   1.134424 
N     2.134585  -0.679851  -1.030307 
C     1.005829   0.008083  -1.139141 
H     1.149876   1.029483  -1.486589 
C    -0.399410  -0.497093  -1.326519 
H    -0.528310  -1.468335  -0.840738 
C    -0.912125  -0.562686  -2.757988 
H    -0.413572  -1.338210  -3.344326 
H    -0.771110   0.398371  -3.261036 
H    -1.983528  -0.780978  -2.742784 
C    -1.075786   0.573563  -0.436655 
H    -1.189013   1.491567  -1.019948 
C    -2.422030   0.117850   0.056671 
C    -3.581529   0.714082  -0.430346 
C    -2.543177  -0.958371   0.937757 
C    -4.834755   0.255934  -0.042113 
H    -3.500295   1.550413  -1.117069 
C    -3.792260  -1.418581   1.328671 
H    -1.651827  -1.440646   1.328285 
C    -4.943498  -0.811354   0.838719 
H    -5.727070   0.736292  -0.427389 
H    -3.869449  -2.250947   2.019174 
H    -5.919960  -1.168712   1.144794 
C     0.012004   0.811243   0.589864 
H    -0.015123   0.316722   1.552565 
N     0.766776   1.974343   0.620905 
O     0.826308   2.687895  -0.400651 
O     1.483332   2.186679   1.610611 
