# Supplementary material for: Understanding DFT Uncertainties for More Reliable Reactivity Predictions by Advancing the Analysis of Error Sources
Source: J Chem Theory Comput. 2025 Sep 18;21(19):9483–97. doi: 10.1021/acs.jctc.5c00985 (PMC12529897; doi:10.1021/acs.jctc.5c00985)
Supplement: Supplementary file 2 [file ct5c00985_si_002.zip › SI_geoms/D_irc/D-ts2-R12.xyz]

40
D-ts2-R.out 12
C     2.600214  -1.886686   1.023693 
C     2.193161  -2.014910  -0.444652 
C     3.383001   0.068242  -0.850318 
C     3.772120   0.090930   0.626372 
H     2.944220  -2.599511  -0.983851 
H     1.230172  -2.513551  -0.549723 
H     1.823616  -1.334569   1.571737 
H     2.718981  -2.872439   1.475650 
H     4.166221  -0.427338  -1.432216 
H     3.245200   1.084511  -1.223038 
H     4.765663   0.524618   0.744806 
H     3.055119   0.693516   1.198529 
O     3.839904  -1.228899   1.135474 
N     2.135487  -0.683136  -1.034818 
C     0.995195   0.017472  -1.101203 
H     1.143663   1.023132  -1.490084 
C    -0.403879  -0.497575  -1.328205 
H    -0.537435  -1.467764  -0.840803 
C    -0.907436  -0.565111  -2.760701 
H    -0.404634  -1.340510  -3.343377 
H    -0.763686   0.395480  -3.264006 
H    -1.978920  -0.784518  -2.752711 
C    -1.081187   0.573304  -0.441282 
H    -1.192832   1.492254  -1.022940 
C    -2.423896   0.121084   0.059872 
C    -3.583513   0.715472  -0.428803 
C    -2.543753  -0.956316   0.939497 
C    -4.836312   0.255675  -0.041725 
H    -3.502709   1.551195  -1.116329 
C    -3.792554  -1.418018   1.329371 
H    -1.652186  -1.439319   1.328664 
C    -4.944145  -0.811722   0.839058 
H    -5.728968   0.734584  -0.427948 
H    -3.869278  -2.251211   2.018889 
H    -5.920346  -1.170389   1.144369 
C     0.040120   0.788943   0.556530 
H     0.020762   0.287710   1.517115 
N     0.770082   1.982561   0.617275 
O     0.819196   2.701103  -0.393211 
O     1.477118   2.187098   1.609883 
