# Supplementary material for: Understanding DFT Uncertainties for More Reliable Reactivity Predictions by Advancing the Analysis of Error Sources
Source: J Chem Theory Comput. 2025 Sep 18;21(19):9483–97. doi: 10.1021/acs.jctc.5c00985 (PMC12529897; doi:10.1021/acs.jctc.5c00985)
Supplement: Supplementary file 2 [file ct5c00985_si_002.zip › SI_geoms/D_irc/D-ts2-R14.xyz]

40
D-ts2-R.out 14
C     2.601210  -1.889517   1.024073 
C     2.193823  -2.013828  -0.443213 
C     3.381268   0.065019  -0.850110 
C     3.773892   0.089469   0.625328 
H     2.944255  -2.601102  -0.981244 
H     1.231359  -2.514595  -0.548574 
H     1.825438  -1.339642   1.576075 
H     2.722625  -2.874829   1.476671 
H     4.167036  -0.429130  -1.430486 
H     3.246665   1.081153  -1.225764 
H     4.767980   0.522194   0.744327 
H     3.059295   0.691266   1.200644 
O     3.840632  -1.229656   1.136562 
N     2.135543  -0.685723  -1.038880 
C     0.983522   0.027520  -1.064216 
H     1.135781   1.014418  -1.497851 
C    -0.408089  -0.498296  -1.330216 
H    -0.546112  -1.467607  -0.841535 
C    -0.903281  -0.567144  -2.763314 
H    -0.396391  -1.342296  -3.342574 
H    -0.756997   0.393040  -3.266799 
H    -1.974755  -0.787739  -2.762045 
C    -1.086293   0.573046  -0.445385 
H    -1.196201   1.492811  -1.025697 
C    -2.425496   0.124146   0.063175 
C    -3.585236   0.716790  -0.427267 
C    -2.544261  -0.954464   0.941225 
C    -4.837671   0.255421  -0.041390 
H    -3.504807   1.551942  -1.115538 
C    -3.792829  -1.417531   1.330027 
H    -1.652515  -1.438219   1.329078 
C    -4.944720  -0.812069   0.839358 
H    -5.730613   0.732950  -0.428597 
H    -3.869154  -2.251545   2.018556 
H    -5.920690  -1.171962   1.143902 
C     0.068686   0.766475   0.521880 
H     0.056545   0.258444   1.480177 
N     0.773957   1.989934   0.613808 
O     0.812979   2.713221  -0.386160 
O     1.470716   2.187543   1.609647 
