# Supplementary material for: Understanding DFT Uncertainties for More Reliable Reactivity Predictions by Advancing the Analysis of Error Sources
Source: J Chem Theory Comput. 2025 Sep 18;21(19):9483–97. doi: 10.1021/acs.jctc.5c00985 (PMC12529897; doi:10.1021/acs.jctc.5c00985)
Supplement: Supplementary file 2 [file ct5c00985_si_002.zip › SI_geoms/D_irc/D-ts2-R16.xyz]

40
D-ts2-R.out 16
C     2.602366  -1.892297   1.024862 
C     2.194147  -2.012274  -0.441278 
C     3.379173   0.062029  -0.849682 
C     3.775683   0.088079   0.624427 
H     2.944034  -2.601717  -0.978535 
H     1.232274  -2.515333  -0.546794 
H     1.827449  -1.344874   1.581293 
H     2.726591  -2.877351   1.477651 
H     4.166942  -0.431082  -1.428899 
H     3.247806   1.078098  -1.228131 
H     4.770356   0.519804   0.743700 
H     3.063638   0.689324   1.203128 
O     3.841447  -1.230385   1.137728 
N     2.134738  -0.687692  -1.042320 
C     0.971061   0.037874  -1.029034 
H     1.126023   1.004451  -1.506965 
C    -0.412153  -0.499316  -1.332312 
H    -0.554618  -1.468043  -0.843008 
C    -0.899309  -0.568894  -2.765996 
H    -0.388342  -1.343704  -3.341926 
H    -0.750646   0.390950  -3.269540 
H    -1.970696  -0.790746  -2.771138 
C    -1.091107   0.572683  -0.449063 
H    -1.199094   1.493183  -1.028261 
C    -2.426881   0.127153   0.066698 
C    -3.586770   0.718109  -0.425645 
C    -2.544728  -0.952706   0.943048 
C    -4.838898   0.255163  -0.041080 
H    -3.506667   1.552707  -1.114632 
C    -3.793108  -1.417088   1.330682 
H    -1.652817  -1.437189   1.329632 
C    -4.945259  -0.812418   0.839634 
H    -5.732077   0.731335  -0.429354 
H    -3.869082  -2.251942   2.018193 
H    -5.921020  -1.173508   1.143367 
C     0.097797   0.744039   0.486024 
H     0.093406   0.228132   1.441319 
N     0.778465   1.996275   0.610283 
O     0.807225   2.725002  -0.379323 
O     1.463977   2.188068   1.609998 
