# Supplementary material for: Understanding DFT Uncertainties for More Reliable Reactivity Predictions by Advancing the Analysis of Error Sources
Source: J Chem Theory Comput. 2025 Sep 18;21(19):9483–97. doi: 10.1021/acs.jctc.5c00985 (PMC12529897; doi:10.1021/acs.jctc.5c00985)
Supplement: Supplementary file 2 [file ct5c00985_si_002.zip › SI_geoms/D_irc/D-ts2-R18.xyz]

40
D-ts2-R.out 18
C     2.603829  -1.895170   1.026111 
C     2.194097  -2.010360  -0.438838 
C     3.376709   0.059174  -0.849049 
C     3.777527   0.086655   0.623690 
H     2.943528  -2.601320  -0.975839 
H     1.232888  -2.515836  -0.544294 
H     1.829989  -1.350859   1.587752 
H     2.731175  -2.880300   1.478255 
H     4.165784  -0.433492  -1.427480 
H     3.248669   1.075201  -1.230169 
H     4.772897   0.517246   0.742661 
H     3.068289   0.687741   1.205933 
O     3.842428  -1.231167   1.139033 
N     2.132991  -0.688999  -1.044903 
C     0.958162   0.048002  -0.996686 
H     1.114434   0.993149  -1.517275 
C    -0.416351  -0.500810  -1.334514 
H    -0.563223  -1.469153  -0.845140 
C    -0.895126  -0.570501  -2.768990 
H    -0.379738  -1.344858  -3.341436 
H    -0.744007   0.389072  -3.272380 
H    -1.966318  -0.793750  -2.780770 
C    -1.095438   0.572108  -0.452432 
H    -1.201552   1.493267  -1.030692 
C    -2.428056   0.130276   0.070658 
C    -3.588181   0.719543  -0.423773 
C    -2.545193  -0.950897   0.945142 
C    -4.840066   0.254896  -0.040747 
H    -3.508407   1.553596  -1.113463 
C    -3.793422  -1.416653   1.331411 
H    -1.653111  -1.436017   1.330535 
C    -4.945809  -0.812804   0.839910 
H    -5.733453   0.729626  -0.430257 
H    -3.869079  -2.252411   2.017821 
H    -5.921374  -1.175174   1.142698 
C     0.127504   0.721938   0.449095 
H     0.131976   0.196506   1.400066 
N     0.783815   2.001316   0.606343 
O     0.801488   2.737366  -0.372367 
O     1.456555   2.188702   1.611109 
