# Supplementary material for: Understanding DFT Uncertainties for More Reliable Reactivity Predictions by Advancing the Analysis of Error Sources
Source: J Chem Theory Comput. 2025 Sep 18;21(19):9483–97. doi: 10.1021/acs.jctc.5c00985 (PMC12529897; doi:10.1021/acs.jctc.5c00985)
Supplement: Supplementary file 2 [file ct5c00985_si_002.zip › SI_geoms/D_irc/D-ts2-R2.xyz]

40
D-ts2-R.out 2
C     2.596248  -1.869678   1.030844 
C     2.180413  -2.005059  -0.437677 
C     3.384233   0.089650  -0.849039 
C     3.763668   0.101101   0.632013 
H     2.932612  -2.574267  -0.988767 
H     1.215601  -2.496403  -0.539339 
H     1.820786  -1.310369   1.572426 
H     2.706815  -2.859445   1.474846 
H     4.151252  -0.415063  -1.441964 
H     3.232932   1.108530  -1.204966 
H     4.754747   0.539746   0.746165 
H     3.038189   0.707091   1.195022 
O     3.838013  -1.222343   1.130787 
N     2.122779  -0.658863  -1.011468 
C     1.036463  -0.019210  -1.292941 
H     1.166555   1.034564  -1.553215 
C    -0.377495  -0.494798  -1.326210 
H    -0.483543  -1.471243  -0.847823 
C    -0.941958  -0.547854  -2.745424 
H    -0.464674  -1.322119  -3.351220 
H    -0.815637   0.415680  -3.247285 
H    -2.011919  -0.762791  -2.693547 
C    -1.053168   0.576462  -0.413182 
H    -1.171102   1.488417  -1.006710 
C    -2.411738   0.102825   0.044576 
C    -3.570238   0.707358  -0.437107 
C    -2.539506  -0.969445   0.929865 
C    -4.825736   0.256974  -0.044686 
H    -3.486293   1.546265  -1.120274 
C    -3.790342  -1.421956   1.324742 
H    -1.649550  -1.450143   1.325247 
C    -4.939506  -0.809567   0.836567 
H    -5.715910   0.744117  -0.426564 
H    -3.870183  -2.251137   2.018876 
H    -5.917361  -1.160464   1.145816 
C    -0.090344   0.890395   0.704633 
H    -0.165517   0.435258   1.681054 
N     0.759549   1.936122   0.639549 
O     0.867468   2.613889  -0.432665 
O     1.504277   2.184622   1.617824 
