# Supplementary material for: Understanding DFT Uncertainties for More Reliable Reactivity Predictions by Advancing the Analysis of Error Sources
Source: J Chem Theory Comput. 2025 Sep 18;21(19):9483–97. doi: 10.1021/acs.jctc.5c00985 (PMC12529897; doi:10.1021/acs.jctc.5c00985)
Supplement: Supplementary file 2 [file ct5c00985_si_002.zip › SI_geoms/D_irc/D-ts2-R20.xyz]

40
D-ts2-R.out 20
C     2.605853  -1.898349   1.028039 
C     2.193504  -2.008106  -0.435674 
C     3.373733   0.056326  -0.848174 
C     3.779527   0.085014   0.623133 
H     2.942453  -2.599851  -0.973155 
H     1.233002  -2.516054  -0.540571 
H     1.833358  -1.358143   1.596091 
H     2.736910  -2.884113   1.478101 
H     4.163200  -0.436666  -1.426324 
H     3.249202   1.072334  -1.231774 
H     4.775789   0.514237   0.740786 
H     3.073606   0.686440   1.209144 
O     3.843758  -1.232137   1.140615 
N     2.130120  -0.689668  -1.046316 
C     0.945298   0.057186  -0.969624 
H     1.100560   0.981860  -1.528318 
C    -0.420991  -0.503092  -1.337011 
H    -0.572145  -1.471212  -0.848082 
C    -0.890234  -0.572188  -2.772773 
H    -0.369637  -1.345857  -3.341331 
H    -0.736349   0.387298  -3.275514 
H    -1.961112  -0.797019  -2.792190 
C    -1.099021   0.571238  -0.455591 
H    -1.203412   1.493002  -1.033015 
C    -2.428957   0.133805   0.075424 
C    -3.589493   0.721276  -0.421335 
C    -2.545683  -0.948799   0.947842 
C    -4.841226   0.254606  -0.040319 
H    -3.510074   1.554766  -1.111754 
C    -3.793818  -1.416170   1.332337 
H    -1.653431  -1.434443   1.332173 
C    -4.946431  -0.813292   0.840200 
H    -5.734781   0.727696  -0.431405 
H    -3.869178  -2.252978   2.017467 
H    -5.921806  -1.177182   1.141735 
C     0.158061   0.700489   0.411422 
H     0.173511   0.163417   1.356174 
N     0.790418   2.004779   0.601557 
O     0.795124   2.751447  -0.364716 
O     1.447697   2.189445   1.613297 
