# Supplementary material for: Understanding DFT Uncertainties for More Reliable Reactivity Predictions by Advancing the Analysis of Error Sources
Source: J Chem Theory Comput. 2025 Sep 18;21(19):9483–97. doi: 10.1021/acs.jctc.5c00985 (PMC12529897; doi:10.1021/acs.jctc.5c00985)
Supplement: Supplementary file 2 [file ct5c00985_si_002.zip › SI_geoms/D_irc/D-ts2-R24.xyz]

40
D-ts2-R.out 24
C     2.614208  -1.907297   1.036482 
C     2.188087  -2.003212  -0.424243 
C     3.365537   0.049780  -0.845561 
C     3.784626   0.079297   0.622862 
H     2.933089  -2.597137  -0.965987 
H     1.227934  -2.514088  -0.522465 
H     1.846586  -1.381779   1.625369 
H     2.757218  -2.898220   1.472062 
H     4.153283  -0.445274  -1.425219 
H     3.247544   1.066089  -1.231639 
H     4.783847   0.504624   0.730665 
H     3.088502   0.683631   1.217811 
O     3.849939  -1.236067   1.145493 
N     2.121989  -0.691258  -1.045474 
C     0.927397   0.064525  -0.960235 
H     1.075371   0.956061  -1.575943 
C    -0.432810  -0.512752  -1.347100 
H    -0.588955  -1.480797  -0.859782 
C    -0.875553  -0.578351  -2.788528 
H    -0.336152  -1.347939  -3.345529 
H    -0.712461   0.382468  -3.285819 
H    -1.944482  -0.808643  -2.835290 
C    -1.100190   0.567167  -0.461415 
H    -1.203375   1.489391  -1.038343 
C    -2.428287   0.144033   0.090183 
C    -3.590874   0.727561  -0.411063 
C    -2.546564  -0.941087   0.959011 
C    -4.843027   0.254279  -0.037957 
H    -3.512729   1.560124  -1.102815 
C    -3.795030  -1.414113   1.336521 
H    -1.654319  -1.426885   1.343156 
C    -4.948138  -0.815262   0.840775 
H    -5.736509   0.722715  -0.434841 
H    -3.869806  -2.253991   2.017942 
H    -5.923243  -1.184874   1.136273 
C     0.214796   0.669163   0.343391 
H     0.265192   0.101971   1.268767 
N     0.806163   2.007598   0.588832 
O     0.775925   2.791969  -0.342124 
O     1.419245   2.190291   1.624256 
