# Supplementary material for: Understanding DFT Uncertainties for More Reliable Reactivity Predictions by Advancing the Analysis of Error Sources
Source: J Chem Theory Comput. 2025 Sep 18;21(19):9483–97. doi: 10.1021/acs.jctc.5c00985 (PMC12529897; doi:10.1021/acs.jctc.5c00985)
Supplement: Supplementary file 2 [file ct5c00985_si_002.zip › SI_geoms/D_irc/D-ts2-R26.xyz]

40
D-ts2-R.out 26
 C                  2.61747000   -1.90995100    1.03966500
 C                  2.18558900   -2.00295300   -0.42015100
 C                  3.36379000    0.04765500   -0.84490200
 C                  3.78597900    0.07706100    0.62295100
 H                  2.92743000   -2.60004700   -0.96307600
 H                  1.22428900   -2.51243400   -0.51422000
 H                  1.85187800   -1.38855000    1.63493100
 H                  2.76378500   -2.90277600    1.46984000
 H                  4.15169700   -0.44654200   -1.42529700
 H                  3.24621200    1.06424900   -1.23039100
 H                  4.78566500    0.50212300    0.72739600
 H                  3.09195900    0.68190900    1.21989100
 O                  3.85282200   -1.23780800    1.14678300
 N                  2.12093400   -0.69324400   -1.04596100
 C                  0.92616000    0.06437000   -0.96845600
 H                  1.07299800    0.95236700   -1.58784700
 C                 -0.43536900   -0.51591200   -1.35202500
 H                 -0.59065900   -1.48411500   -0.86494100
 C                 -0.87128600   -0.58114100   -2.79539500
 H                 -0.32534600   -1.34873700   -3.34882700
 H                 -0.70636300    0.38042800   -3.29055400
 H                 -1.93912800   -0.81399600   -2.85080200
 C                 -1.09900900    0.56554000   -0.46374700
 H                 -1.20315100    1.48743300   -1.04115000
 C                 -2.42696800    0.14696800    0.09463900
 C                 -3.59026100    0.72996300   -0.40677400
 C                 -2.54634000   -0.93792900    0.96376100
 C                 -4.84271000    0.25459700   -0.03661400
 H                 -3.51244700    1.56247700   -1.09865300
 C                 -3.79512300   -1.41293600    1.33859800
 H                 -1.65435500   -1.42357800    1.34874800
 C                 -4.94833200   -0.81601700    0.84080100
 H                 -5.73588100    0.72200500   -0.43540500
 H                 -3.86977400   -2.25356100    2.01911700
 H                 -5.92345800   -1.18786300    1.13345500
 C                  0.22460100    0.66617600    0.33004400
 H                  0.28097000    0.09563500    1.25210100
 N                  0.80762700    2.00893500    0.58647600
 O                  0.76949300    2.80368400   -0.33495200
 O                  1.40941700    2.18965200    1.62847800
