# Supplementary material for: Understanding DFT Uncertainties for More Reliable Reactivity Predictions by Advancing the Analysis of Error Sources
Source: J Chem Theory Comput. 2025 Sep 18;21(19):9483–97. doi: 10.1021/acs.jctc.5c00985 (PMC12529897; doi:10.1021/acs.jctc.5c00985)
Supplement: Supplementary file 2 [file ct5c00985_si_002.zip › SI_geoms/D_irc/D-ts2-R28.xyz]

40
D-ts2-R.out 28
C     2.627698  -1.916822   1.048905 
C     2.176278  -2.004568  -0.406568 
C     3.362808   0.039582  -0.844500 
C     3.788976   0.069986   0.622838 
H     2.899353  -2.620522  -0.954042 
H     1.205922  -2.500773  -0.479139 
H     1.870753  -1.404504   1.663290 
H     2.783182  -2.914312   1.465590 
H     4.152235  -0.452305  -1.425061 
H     3.244484   1.056466  -1.228565 
H     4.787993   0.498028   0.721058 
H     3.096025   0.672847   1.223515 
O     3.862869  -1.243877   1.147824 
N     2.121323  -0.701613  -1.048189 
C     0.927190   0.063226  -0.994387 
H     1.078511   0.941347  -1.633856 
C    -0.437915  -0.521326  -1.369493 
H    -0.589510  -1.491504  -0.885528 
C    -0.858338  -0.590132  -2.818683 
H    -0.285734  -1.346826  -3.361965 
H    -0.698370   0.372892  -3.312411 
H    -1.919361  -0.843670  -2.899143 
C    -1.095834   0.562215  -0.473978 
H    -1.205702   1.481121  -1.055373 
C    -2.421134   0.153258   0.104087 
C    -3.586247   0.737423  -0.393607 
C    -2.542933  -0.927675   0.978545 
C    -4.839212   0.257403  -0.030560 
H    -3.508856   1.572939  -1.081847 
C    -3.792676  -1.407420   1.346899 
H    -1.651765  -1.408801   1.371486 
C    -4.946175  -0.817741   0.841216 
H    -5.731211   0.724146  -0.432407 
H    -3.866643  -2.247009   2.028788 
H    -5.921062  -1.198143   1.123373 
C     0.236211   0.669305   0.300243 
H     0.319252   0.071506   1.209967 
N     0.801755   2.013191   0.583820 
O     0.748869   2.832749  -0.314298 
O     1.379141   2.184625   1.640733 
