# Supplementary material for: Understanding DFT Uncertainties for More Reliable Reactivity Predictions by Advancing the Analysis of Error Sources
Source: J Chem Theory Comput. 2025 Sep 18;21(19):9483–97. doi: 10.1021/acs.jctc.5c00985 (PMC12529897; doi:10.1021/acs.jctc.5c00985)
Supplement: Supplementary file 2 [file ct5c00985_si_002.zip › SI_geoms/D_irc/D-ts2-R30.xyz]

40
D-ts2-R.out 30
 C                  2.63045800   -1.91813900    1.05204200
 C                  2.17271800   -2.00538900   -0.40207600
 C                  3.36358700    0.03587700   -0.84483200
 C                  3.78952900    0.06775000    0.62261200
 H                  2.89151000   -2.62444900   -0.95181300
 H                  1.20086800   -2.49837800   -0.47219500
 H                  1.87522900   -1.40417400    1.66633100
 H                  2.78468900   -2.91565600    1.46802100
 H                  4.15372300   -0.45694200   -1.42395500
 H                  3.24712700    1.05254700   -1.23050200
 H                  4.78725000    0.49857400    0.72128200
 H                  3.09435600    0.66914200    1.22234600
 O                  3.86653000   -1.24601800    1.14744200
 N                  2.12070400   -0.70353900   -1.04810100
 C                  0.92828800    0.06459600   -1.00162900
 H                  1.08525300    0.93756300   -1.65075000
 C                 -0.43787100   -0.52084300   -1.37560300
 H                 -0.58780500   -1.48926800   -0.88767800
 C                 -0.85354900   -0.59332500   -2.82604300
 H                 -0.27419500   -1.34587900   -3.36694500
 H                 -0.70057900    0.37172200   -3.31806600
 H                 -1.91210100   -0.85434400   -2.90711100
 C                 -1.09596300    0.56139000   -0.47955300
 H                 -1.20770800    1.48201600   -1.05828800
 C                 -2.41939100    0.15512400    0.10569500
 C                 -3.58494600    0.73992200   -0.39000700
 C                 -2.54084500   -0.92384800    0.98290600
 C                 -4.83775700    0.25889900   -0.02798600
 H                 -3.50854600    1.57435500   -1.07982700
 C                 -3.79067800   -1.40464600    1.35031500
 H                 -1.64956200   -1.40554400    1.37468200
 C                 -4.94444800   -0.81758900    0.84210000
 H                 -5.73008500    0.72512600   -0.43003300
 H                 -3.86449700   -2.24434700    2.03213900
 H                 -5.91915000   -1.19902200    1.12328600
 C                  0.24430300    0.66099800    0.29097600
 H                  0.31131800    0.08056300    1.20248100
 N                  0.79664800    2.01529400    0.58404000
 O                  0.74102100    2.84159500   -0.30780000
 O                  1.36867100    2.18280700    1.64491200
