# Supplementary material for: Understanding DFT Uncertainties for More Reliable Reactivity Predictions by Advancing the Analysis of Error Sources
Source: J Chem Theory Comput. 2025 Sep 18;21(19):9483–97. doi: 10.1021/acs.jctc.5c00985 (PMC12529897; doi:10.1021/acs.jctc.5c00985)
Supplement: Supplementary file 2 [file ct5c00985_si_002.zip › SI_geoms/D_irc/D-ts2-R4.xyz]

40
D-ts2-R.out 4
C     2.596876  -1.873483   1.027810 
C     2.184663  -2.009732  -0.441780 
C     3.385084   0.084822  -0.849336 
C     3.765092   0.098712   0.631146 
H     2.937320  -2.581666  -0.989645 
H     1.220163  -2.502139  -0.544563 
H     1.820077  -1.314808   1.568098 
H     2.707946  -2.862203   1.474110 
H     4.155345  -0.418150  -1.439856 
H     3.235837   1.102903  -1.208816 
H     4.756547   0.536464   0.746422 
H     3.040392   0.704226   1.194707 
O     3.837990  -1.224151   1.131566 
N     2.126805  -0.665246  -1.015993 
C     1.030475  -0.013958  -1.254880 
H     1.162302   1.036643  -1.521729 
C    -0.383588  -0.495703  -1.324875 
H    -0.495704  -1.470933  -0.844905 
C    -0.932484  -0.552322  -2.748772 
H    -0.449164  -1.327186  -3.348940 
H    -0.801836   0.410557  -3.250839 
H    -2.003022  -0.767800  -2.707328 
C    -1.058851   0.575187  -0.419612 
H    -1.175763   1.489033  -1.010065 
C    -2.414733   0.106755   0.047425 
C    -3.573556   0.709158  -0.435376 
C    -2.540689  -0.966312   0.931985 
C    -4.828417   0.256722  -0.043880 
H    -3.490401   1.547418  -1.119456 
C    -3.790994  -1.420944   1.325937 
H    -1.650330  -1.447170   1.326326 
C    -4.940755  -0.810038   0.837253 
H    -5.719230   0.742075  -0.426510 
H    -3.870078  -2.250852   2.019266 
H    -5.918222  -1.162673   1.145722 
C    -0.066858   0.872834   0.679327 
H    -0.126996   0.405287   1.651463 
N     0.760560   1.946101   0.634120 
O     0.855362   2.636000  -0.424757 
O     1.500046   2.185168   1.615336 
