# Supplementary material for: Understanding DFT Uncertainties for More Reliable Reactivity Predictions by Advancing the Analysis of Error Sources
Source: J Chem Theory Comput. 2025 Sep 18;21(19):9483–97. doi: 10.1021/acs.jctc.5c00985 (PMC12529897; doi:10.1021/acs.jctc.5c00985)
Supplement: Supplementary file 2 [file ct5c00985_si_002.zip › SI_geoms/D_irc/D-ts2-R6.xyz]

40
D-ts2-R.out 6
C     2.597641  -1.877129   1.025678 
C     2.188008  -2.013014  -0.444337 
C     3.385435   0.080091  -0.849743 
C     3.766750   0.096433   0.630015 
H     2.940683  -2.588103  -0.989296 
H     1.223890  -2.506743  -0.547932 
H     1.820211  -1.319749   1.566317 
H     2.709950  -2.864942   1.473858 
H     4.159118  -0.420983  -1.437829 
H     3.238662   1.097475  -1.212791 
H     4.758671   0.533198   0.746226 
H     3.043456   0.701343   1.194855 
O     3.838234  -1.225700   1.132463 
N     2.130266  -0.671009  -1.020810 
C     1.023537  -0.007753  -1.216467 
H     1.158371   1.036786  -1.499333 
C    -0.389248  -0.496289  -1.324562 
H    -0.507319  -1.470180  -0.842711 
C    -0.924424  -0.556326  -2.752001 
H    -0.435518  -1.331597  -3.347016 
H    -0.789895   0.405892  -3.254381 
H    -1.995373  -0.772610  -2.720148 
C    -1.064597   0.574371  -0.425760 
H    -1.180430   1.489815  -1.013514 
C    -2.417476   0.110661   0.050443 
C    -3.576581   0.710930  -0.433629 
C    -2.541685  -0.963357   0.934031 
C    -4.830839   0.256461  -0.043177 
H    -3.494167   1.548531  -1.118624 
C    -3.791515  -1.420035   1.326982 
H    -1.650939  -1.444527   1.327181 
C    -4.941835  -0.810510   0.837830 
H    -5.722237   0.740041  -0.426648 
H    -3.869886  -2.250744   2.019408 
H    -5.918930  -1.164851   1.145486 
C    -0.041846   0.853669   0.651543 
H    -0.089086   0.375653   1.619936 
N     0.762030   1.955931   0.629199 
O     0.844266   2.655831  -0.416558 
O     1.494995   2.185697   1.613323 
