# Supplementary material for: Understanding DFT Uncertainties for More Reliable Reactivity Predictions by Advancing the Analysis of Error Sources
Source: J Chem Theory Comput. 2025 Sep 18;21(19):9483–97. doi: 10.1021/acs.jctc.5c00985 (PMC12529897; doi:10.1021/acs.jctc.5c00985)
Supplement: Supplementary file 2 [file ct5c00985_si_002.zip › SI_geoms/D_irc/D-ts2-R8.xyz]

40
D-ts2-R.out 8
C     2.598477  -1.880570   1.024360 
C     2.190422  -2.014778  -0.445481 
C     3.385173   0.075740  -0.850098 
C     3.768539   0.094362   0.628770 
H     2.942749  -2.593060  -0.988137 
H     1.226675  -2.509982  -0.549699 
H     1.820907  -1.324798   1.566599 
H     2.712631  -2.867608   1.474033 
H     4.162183  -0.423474  -1.435901 
H     3.241248   1.092605  -1.216543 
H     4.760988   0.530081   0.745786 
H     3.047145   0.698547   1.195599 
O     3.838679  -1.226987   1.133425 
N     2.132804  -0.675810  -1.025601 
C     1.015254  -0.000448  -1.177781 
H     1.154490   1.034345  -1.488390 
C    -0.394488  -0.496641  -1.325171 
H    -0.518267  -1.469161  -0.841333 
C    -0.917661  -0.559780  -2.755101 
H    -0.423707  -1.335283  -3.345505 
H    -0.779726   0.401809  -3.257858 
H    -1.988886  -0.777030  -2.731941 
C    -1.070238   0.573902  -0.431479 
H    -1.184893   1.490718  -1.016837 
C    -2.419909   0.114378   0.053529 
C    -3.579245   0.712578  -0.431945 
C    -2.542504  -0.960701   0.935953 
C    -4.832955   0.256196  -0.042590 
H    -3.497475   1.549531  -1.117830 
C    -3.791927  -1.419247   1.327887 
H    -1.651422  -1.442347   1.327817 
C    -4.942743  -0.810954   0.838314 
H    -5.724854   0.738101  -0.426951 
H    -3.869663  -2.250783   2.019361 
H    -5.919501  -1.166880   1.145165 
C    -0.015353   0.832931   0.621644 
H    -0.051594   0.345877   1.586877 
N     0.764065   1.965409   0.624843 
O     0.834586   2.672997  -0.408467 
O     1.489320   2.186223   1.611743 
