# Supplementary material for: Understanding DFT Uncertainties for More Reliable Reactivity Predictions by Advancing the Analysis of Error Sources
Source: J Chem Theory Comput. 2025 Sep 18;21(19):9483–97. doi: 10.1021/acs.jctc.5c00985 (PMC12529897; doi:10.1021/acs.jctc.5c00985)
Supplement: Supplementary file 2 [file ct5c00985_si_002.zip › SI_geoms/stationary_points/A-prec.xyz]

6
A-prec
C     0.014561   0.016593   0.476146 
H    -1.009138   0.002317   0.100298 
H     0.524503   0.903543   0.097548 
H     0.535465  -0.876015   0.127230 
Cl    0.003583   0.049648   2.305436 
Cl   -0.018427  -0.075043  -2.491059 
