# Supplementary material for: Understanding DFT Uncertainties for More Reliable Reactivity Predictions by Advancing the Analysis of Error Sources
Source: J Chem Theory Comput. 2025 Sep 18;21(19):9483–97. doi: 10.1021/acs.jctc.5c00985 (PMC12529897; doi:10.1021/acs.jctc.5c00985)
Supplement: Supplementary file 2 [file ct5c00985_si_002.zip › SI_geoms/stationary_points/A-ts.xyz]

6
A-ts
C    -0.191614   0.652376  -0.514821 
H    -1.271584   0.652435  -0.511585 
H     0.348593   1.587496  -0.541447 
H     0.348595  -0.282836  -0.491429 
Cl   -0.189014   0.714898   1.787950 
Cl   -0.202857   0.590103  -2.817571 
