# Supplementary material for: Understanding DFT Uncertainties for More Reliable Reactivity Predictions by Advancing the Analysis of Error Sources
Source: J Chem Theory Comput. 2025 Sep 18;21(19):9483–97. doi: 10.1021/acs.jctc.5c00985 (PMC12529897; doi:10.1021/acs.jctc.5c00985)
Supplement: Supplementary file 2 [file ct5c00985_si_002.zip › SI_geoms/stationary_points/anti-prec.xyz]

34
anti-prec
C    -3.077604   0.200268   2.100639 
C    -4.255945   0.097885   1.120102 
C    -2.016403   1.275562   1.802693 
N    -3.910456  -0.568545  -0.116946 
C    -3.122140   0.069441  -1.173966 
C    -3.975800  -1.925230  -0.210414 
C    -1.739923   0.525208  -0.687393 
C    -3.095044  -1.021806  -2.260292 
C    -1.875206   1.674408   0.337052 
C    -0.870117   1.194938  -1.699392 
O    -0.755055   2.500130   0.177778 
C    -0.230440   2.301061  -1.142426 
O     0.663021   3.058054  -1.507521 
C    -3.264067  -2.331517  -1.492995 
O    -4.484294  -2.672377   0.606240 
H    -3.486310   0.366953   3.111009 
H    -2.613294  -0.798219   2.129629 
H    -5.051073  -0.505446   1.581432 
H    -4.673244   1.091194   0.887724 
H    -2.231991   2.192795   2.375417 
H    -1.031915   0.926852   2.153865 
H    -3.650376   0.966058  -1.542222 
H    -1.272975  -0.368170  -0.195345 
H    -3.942328  -0.879368  -2.948881 
H    -2.173278  -0.966969  -2.852639 
H    -2.778293   2.255267   0.042835 
H    -2.297259  -2.771306  -1.197996 
H    -3.831267  -3.111610  -2.019342 
C     1.890859   0.409973  -0.159379 
I     3.715937  -0.252382   0.791499 
H     1.154304   0.601257   0.626502 
H     1.555312  -0.386354  -0.828764 
H     2.091019   1.338569  -0.706536 
H    -0.535408   0.751241  -2.637005 
