# Supplementary material for: Understanding DFT Uncertainties for More Reliable Reactivity Predictions by Advancing the Analysis of Error Sources
Source: J Chem Theory Comput. 2025 Sep 18;21(19):9483–97. doi: 10.1021/acs.jctc.5c00985 (PMC12529897; doi:10.1021/acs.jctc.5c00985)
Supplement: Supplementary file 2 [file ct5c00985_si_002.zip › SI_geoms/stationary_points/anti-prod.xyz]

33
anti-prod
C    -3.553408   0.614804   2.000464 
C    -4.136962  -0.002063   0.721577 
C    -2.166840   1.262989   1.839758 
N    -3.179741  -0.743519  -0.068870 
C    -2.384078  -0.147478  -1.130489 
C    -2.819142  -2.022483   0.258533 
C    -1.337911   0.815157  -0.571081 
C    -1.777486  -1.389767  -1.817709 
C    -1.892531   1.819533   0.450958 
C    -0.637717   1.754272  -1.553957 
O    -0.878150   2.826403   0.521504 
C    -0.141627   2.847781  -0.608752 
O     0.752506   3.613869  -0.789550 
C    -1.719216  -2.443007  -0.708316 
O    -3.290638  -2.662183   1.168767 
H    -4.277315   1.357609   2.369192 
H    -3.489864  -0.170383   2.766073 
H    -4.948153  -0.692391   0.993209 
H    -4.567145   0.775360   0.072235 
H    -2.058961   2.089180   2.556157 
H    -1.372843   0.539333   2.080693 
H    -3.045830   0.410236  -1.817544 
H    -0.565133   0.220489  -0.047381 
H    -2.452042  -1.724767  -2.617434 
H    -0.800237  -1.176037  -2.266249 
H    -2.804299   2.299735   0.046691 
H    -0.766139  -2.427083  -0.156854 
H    -1.883270  -3.473110  -1.046238 
C     0.482668   1.221497  -2.431932 
H     1.178510   0.605123  -1.843575 
H     0.099116   0.620063  -3.266103 
H     1.049839   2.066876  -2.844181 
H    -1.409178   2.236494  -2.184916 
