# Supplementary material for: Understanding DFT Uncertainties for More Reliable Reactivity Predictions by Advancing the Analysis of Error Sources
Source: J Chem Theory Comput. 2025 Sep 18;21(19):9483–97. doi: 10.1021/acs.jctc.5c00985 (PMC12529897; doi:10.1021/acs.jctc.5c00985)
Supplement: Supplementary file 2 [file ct5c00985_si_002.zip › SI_geoms/stationary_points/anti-TS.xyz]

34
anti-TS
C -0.60994300 -0.38011200 -0.10922200
C 0.26625200 -0.51707300 -1.36525600
C -2.09798300 -0.75426000 -0.25256900
N 0.07582900 0.55713400 -2.31766700
C -1.09489700 0.66002500 -3.18901800
C 0.77700900 1.72029300 -2.18621100
C -2.40157600 0.70700600 -2.39078200
C -0.79074100 1.93499400 -3.99992400
C -2.65106600 -0.63340200 -1.66454400
C -3.67251200 0.83249500 -3.17613600
O -4.04191800 -0.84548600 -1.66190800
C -4.60209200 -0.15338400 -2.75780400
O -5.73224700 -0.42886300 -3.10842500
C 0.13532200 2.75154800 -3.10129600
O 1.72159900 1.89671700 -1.44037800
H -0.15995900 -0.99295200 0.68853700
H -0.50815600 0.66376600 0.22664700
H 1.32261700 -0.47211000 -1.06436200
H 0.09990600 -1.48142400 -1.87194900
H -2.26699000 -1.79030900 0.08332400
H -2.70894300 -0.11691500 0.40618600
H -1.13865600 -0.21962100 -3.85551900
H -2.27416900 1.52220900 -1.63785000
H -0.26997800 1.66462400 -4.93117800
H -1.71260000 2.46233000 -4.27612300
H -2.19184000 -1.43052100 -2.28919000
H -0.41911600 3.45300800 -2.45675500
H 0.90339100 3.33191000 -3.63015400
C -4.82570400 2.65682200 -2.06088300
I -5.88967100 4.57946200 -0.94942600
H -4.55292100 2.10693700 -1.16486600
H -4.05042400 3.22121100 -2.56784000
H -5.68586800 2.30939900 -2.62626700
H -3.74785500 1.29205900 -4.16124600
