# Supplementary material for: Understanding DFT Uncertainties for More Reliable Reactivity Predictions by Advancing the Analysis of Error Sources
Source: J Chem Theory Comput. 2025 Sep 18;21(19):9483–97. doi: 10.1021/acs.jctc.5c00985 (PMC12529897; doi:10.1021/acs.jctc.5c00985)
Supplement: Supplementary file 2 [file ct5c00985_si_002.zip › SI_geoms/stationary_points/B-prod.xyz]

   25
B-prod
 C    -0.000544     0.000699    -0.002962
 C    -0.002040     0.001022     1.390230
 C     1.206793     0.073875     2.083152
 C     2.407768     0.145335     1.382065
 C     2.412866     0.145274    -0.017610
 C     1.201262     0.076189    -0.707932
 C     3.732750     0.260758    -0.761788
 O     3.524034    -0.019048    -2.140638
 C     4.473065    -0.833398    -2.670323
 C     5.442016    -1.254031    -1.579281
 C     4.798278    -0.763080    -0.286947
 O     4.479854    -1.131984    -3.820541
 C     4.196962     1.714035    -0.646300
Cl     5.782977     1.985632    -1.432232
 H     4.295152     2.003273     0.406739
 H     3.469415     2.367015    -1.142765
 H     4.297446    -1.584862     0.240472
 H     5.516338    -0.297052     0.400331
 H     5.588254    -2.339774    -1.630665
 H     6.403866    -0.769015    -1.791163
 H     1.209177     0.072465    -1.797741
 H     3.351525     0.193273     1.931940
 H     1.214733     0.071051     3.174048
 H    -0.942599    -0.059489    -0.549979
 H    -0.943665    -0.058167     1.937791
