# Supplementary material for: Understanding DFT Uncertainties for More Reliable Reactivity Predictions by Advancing the Analysis of Error Sources
Source: J Chem Theory Comput. 2025 Sep 18;21(19):9483–97. doi: 10.1021/acs.jctc.5c00985 (PMC12529897; doi:10.1021/acs.jctc.5c00985)
Supplement: Supplementary file 2 [file ct5c00985_si_002.zip › SI_geoms/stationary_points/B-reac.xyz]

   25
B-reac
 H     2.408568    -2.078607    -0.701282
 C     2.584772    -1.045640    -0.397542
 C     3.033730     1.610665     0.285670
 C     1.512631    -0.278377     0.084610
 C     3.858920    -0.500718    -0.523418
 C     4.090832     0.830796    -0.177852
 C     1.757332     1.064149     0.408886
 H     4.674384    -1.116726    -0.905821
 H     5.088614     1.260042    -0.279247
 H     0.946735     1.694163     0.776282
 H     3.200498     2.655074     0.553773
 C     0.152386    -0.872188     0.231566
 C    -0.005787    -2.175566     0.498668
 H    -0.991414    -2.633706     0.585329
 H     0.854012    -2.827602     0.658942
 C    -1.011235     0.076798     0.067061
 H    -0.990169     0.828815     0.871907
 H    -0.874833     0.657130    -0.859677
 C    -2.382942    -0.571528     0.058747
 H    -2.586168    -1.112880     0.996636
 H    -2.483530    -1.317095    -0.745291
 C    -3.484737     0.444163    -0.109907
 O    -4.688253    -0.140182    -0.207972
 H    -5.342626     0.568902    -0.302803
 O    -3.338961     1.634282    -0.147138
