# Supplementary material for: Understanding DFT Uncertainties for More Reliable Reactivity Predictions by Advancing the Analysis of Error Sources
Source: J Chem Theory Comput. 2025 Sep 18;21(19):9483–97. doi: 10.1021/acs.jctc.5c00985 (PMC12529897; doi:10.1021/acs.jctc.5c00985)
Supplement: Supplementary file 2 [file ct5c00985_si_002.zip › SI_geoms/stationary_points/B-ts.xyz]

   63
B-ts
 C    -2.569358     1.968729    -0.066221
 C    -1.203354     2.470144    -0.500705
 O    -2.497284     0.850750     0.597578
 C    -0.153815     1.759220     0.339948
 C    -0.529265     0.306456     0.492122
 C    -0.214615    -0.369940     1.699534
 H    -0.494320    -1.423227     1.775568
 O    -3.616652     2.531438    -0.342083
 H    -0.269015     0.209076     2.623776
 H     0.853471     1.805697    -0.106273
 H    -0.083504     2.205480     1.342167
 H    -1.095848     2.219993    -1.568540
 H    -1.162234     3.563309    -0.420263
 C    -0.623773    -0.517252    -0.748754
 C    -0.752291    -2.124527    -3.035648
 C     0.307772    -0.343925    -1.779985
 C    -1.597934    -1.516391    -0.860748
 C    -1.670084    -2.311643    -2.000203
 C     0.236772    -1.150589    -2.916455
 H     1.126675     0.373660    -1.670774
 H    -2.305434    -1.651265    -0.039912
 H    -2.435647    -3.085740    -2.080430
 H     0.974307    -1.019595    -3.709254
 H    -0.801260    -2.749192    -3.928793
 N     3.813367    -0.233316     0.676930
 C     4.027446     0.616526    -0.345945
 C     5.551212     0.766248    -0.555598
 N     6.013850     0.138173     0.676382
 C     4.992405    -0.611391     1.297921
 O     5.147281    -1.394480     2.192084
 O     3.201795     1.181999    -1.043676
Cl     1.819181    -0.395775     1.251673
Cl     7.621396    -0.398004     0.805025
 C     5.954852     2.229947    -0.643289
 H     7.044825     2.315189    -0.765118
 H     5.659267     2.761298     0.271153
 H     5.454636     2.694994    -1.503266
 C     5.943645    -0.011879    -1.811963
 H     7.030159     0.039236    -1.970081
 H     5.429667     0.424843    -2.678863
 H     5.649024    -1.067255    -1.718709
 H    -3.849562     0.314806     0.700941
 N    -4.904202    -0.023551     0.644300
 C    -5.070372    -1.354685     1.280535
 H    -4.598349    -1.314991     2.270928
 H    -4.510179    -2.075022     0.668831
 C    -5.759349     0.990236     1.324753
 H    -5.530442     0.924784     2.397217
 H    -5.424645     1.967176     0.955536
 C    -5.253677    -0.094818    -0.803400
 H    -4.462303    -0.674222    -1.299563
 H    -5.192089     0.935673    -1.175079
 C    -6.573169    -1.698100     1.344934
 H    -6.734696    -2.738557     1.032028
 H    -6.948405    -1.607167     2.374647
 C    -6.652262    -0.724658    -0.951509
 H    -6.582256    -1.752674    -1.336779
 H    -7.247779    -0.148878    -1.672787
 C    -7.238851     0.682489     1.021696
 H    -7.648089     1.414958     0.310982
 H    -7.836175     0.753760     1.940951
 C    -7.331739    -0.729339     0.425797
 H    -8.381131    -1.038137     0.333131
