# Supplementary material for: Understanding DFT Uncertainties for More Reliable Reactivity Predictions by Advancing the Analysis of Error Sources
Source: J Chem Theory Comput. 2025 Sep 18;21(19):9483–97. doi: 10.1021/acs.jctc.5c00985 (PMC12529897; doi:10.1021/acs.jctc.5c00985)
Supplement: Supplementary file 2 [file ct5c00985_si_002.zip › SI_geoms/stationary_points/C-en.xyz]

29
C-en
C -3.58459100 1.05886900 -0.16105800
C -3.24088900 -0.43365700 -0.03704200
C -5.07158600 1.41754700 -0.33509100
N -3.27028100 -1.13158700 -1.30393100
C -4.51747300 -1.49507000 -1.98468200
C -2.17099900 -1.15316700 -2.10486200
C -5.39924200 -0.27803600 -2.29883400
C -3.99883000 -2.25173200 -3.22107700
C -5.94038400 0.34821500 -0.99296100
C -6.69065400 -0.56398300 -2.99071000
O -7.20076300 0.87766700 -1.28002700
C -7.71592400 0.21995000 -2.45348600
O -8.87791400 0.45268600 -2.75316700
C -2.60695200 -1.67344500 -3.46764800
O -1.05061700 -0.78885300 -1.79121100
H -3.18943300 1.57562900 0.72969000
H -2.99635100 1.44021200 -1.01092100
H -2.21390300 -0.53260700 0.34377200
H -3.91730700 -0.94351600 0.66826200
H -5.52241000 1.65451400 0.64340500
H -5.16359200 2.33371400 -0.94009000
H -5.10959800 -2.16912000 -1.34174100
H -4.73566200 0.45751800 -2.82563000
H -3.92183900 -3.32640400 -2.99278000
H -4.68782300 -2.13980500 -4.06736800
H -6.06793700 -0.49150200 -0.27123400
H -2.62994300 -0.80704300 -4.14894800
H -1.86809100 -2.38345000 -3.86483800
H -6.77708900 -0.98870000 -3.99185300
