# Supplementary material for: Understanding DFT Uncertainties for More Reliable Reactivity Predictions by Advancing the Analysis of Error Sources
Source: J Chem Theory Comput. 2025 Sep 18;21(19):9483–97. doi: 10.1021/acs.jctc.5c00985 (PMC12529897; doi:10.1021/acs.jctc.5c00985)
Supplement: Supplementary file 2 [file ct5c00985_si_002.zip › SI_geoms/stationary_points/C-prec.xyz]

34
C-prec
C    -4.556473   1.044151  -1.228678 
C    -4.190979  -0.417419  -1.531357 
C    -3.390662   2.043654  -1.117862 
N    -3.682260  -1.128360  -0.378256 
C    -2.333118  -0.922707   0.154076 
C    -4.537464  -1.734211   0.490872 
C    -2.078004   0.534083   0.565897 
C    -2.283017  -1.938431   1.309690 
C    -2.056107   1.450927  -0.677836 
C    -0.722858   0.834422   1.120452 
O    -1.143531   2.482005  -0.414685 
C    -0.253972   2.046172   0.605010 
O     0.726423   2.750272   0.836354 
C    -3.740605  -2.109236   1.732520 
O    -5.729757  -1.908946   0.312661 
H    -5.255384   1.390671  -2.007894 
H    -5.138428   1.029129  -0.293499 
H    -5.098246  -0.953278  -1.845572 
H    -3.454569  -0.486420  -2.348558 
H    -3.227547   2.546786  -2.085475 
H    -3.651268   2.839769  -0.402433 
H    -1.585133  -1.179751  -0.616028 
H    -2.924467   0.823633   1.238531 
H    -1.885169  -2.896968   0.942131 
H    -1.620964  -1.590391   2.112280 
H    -1.649576   0.839301  -1.514342 
H    -4.031650  -1.402171   2.526612 
H    -4.012442  -3.116864   2.076176 
C     2.350802   0.085029   0.576548 
I     4.496589  -0.073586   0.304508 
H     2.090465   1.139944   0.754480 
H     1.875961  -0.285785  -0.335938 
H     2.091596  -0.547089   1.430245 
H    -0.348816   0.451040   2.070613 
