# Supplementary material for: Understanding DFT Uncertainties for More Reliable Reactivity Predictions by Advancing the Analysis of Error Sources
Source: J Chem Theory Comput. 2025 Sep 18;21(19):9483–97. doi: 10.1021/acs.jctc.5c00985 (PMC12529897; doi:10.1021/acs.jctc.5c00985)
Supplement: Supplementary file 2 [file ct5c00985_si_002.zip › SI_geoms/stationary_points/C-prod.xyz]

33
C-prod
C    -3.358235   0.496993  -2.010720 
C    -2.505442  -0.751760  -1.745718 
C    -3.138942   1.694697  -1.064815 
N    -2.411768  -1.144590  -0.359147 
C    -1.388754  -0.627779   0.533536 
C    -3.368165  -1.904189   0.256995 
C    -1.628207   0.846671   0.851584 
C    -1.519337  -1.548181   1.763268 
C    -1.778425   1.745358  -0.386199 
C    -0.564892   1.590324   1.667156 
O    -1.540565   3.063558   0.113977 
C    -0.815046   3.039027   1.250747 
O    -0.431808   4.029920   1.794942 
C    -2.973624  -2.023008   1.724009 
O    -4.347233  -2.366301  -0.284276 
H    -3.164622   0.801530  -3.051549 
H    -4.417494   0.205930  -1.967766 
H    -2.934374  -1.597431  -2.302964 
H    -1.478166  -0.605483  -2.116118 
H    -3.266404   2.632375  -1.624802 
H    -3.907328   1.705404  -0.275629 
H    -0.402011  -0.740637   0.053094 
H    -2.583291   0.914248   1.402910 
H    -0.839159  -2.404887   1.651357 
H    -1.250756  -1.031963   2.695197 
H    -0.980770   1.526112  -1.121365 
H    -3.648119  -1.375386   2.307047 
H    -3.127347  -3.050247   2.078401 
C     0.892046   1.210454   1.387113 
H     1.562673   1.907051   1.909187 
H     1.130457   1.255103   0.313023 
H     1.110698   0.193645   1.744096 
H    -0.746745   1.519776   2.749173 
