# Supplementary material for: Understanding DFT Uncertainties for More Reliable Reactivity Predictions by Advancing the Analysis of Error Sources
Source: J Chem Theory Comput. 2025 Sep 18;21(19):9483–97. doi: 10.1021/acs.jctc.5c00985 (PMC12529897; doi:10.1021/acs.jctc.5c00985)
Supplement: Supplementary file 2 [file ct5c00985_si_002.zip › SI_geoms/stationary_points/C-ts.xyz]

34
C-ts
C -0.83009700 -0.58208100 -0.06967000
C -1.20931500 0.85863500 0.30470300
C 0.66496300 -0.87334400 -0.29515900
N -1.19156600 1.76284700 -0.82432100
C 0.04411300 2.27424300 -1.41415700
C -2.28915700 1.90334600 -1.61951900
C 0.95179500 1.14749900 -1.92851700
C -0.48029000 3.22571100 -2.50476700
C 1.50818500 0.31120000 -0.75588000
C 2.23437500 1.56798000 -2.58372000
O 2.78037000 -0.14354500 -1.14940500
C 3.24924000 0.63983300 -2.21966800
O 4.37950100 0.45424100 -2.62451100
C -1.86228900 2.67861000 -2.85795600
O -3.39682700 1.45604700 -1.38688100
H -1.21016400 -1.25282300 0.71803000
H -1.40878300 -0.82884700 -0.97381400
H -2.23966800 0.86677100 0.68795800
H -0.55067000 1.25729900 1.09359300
H 1.12021800 -1.26440600 0.62945300
H 0.77759900 -1.66921500 -1.04829100
H 0.60465900 2.83887300 -0.65063500
H 0.31830400 0.50106700 -2.58158100
H -0.57002800 4.24251300 -2.09366300
H 0.20993800 3.27281700 -3.35660700
H 1.64325800 1.00365600 0.10265700
H -1.82910500 1.96002200 -3.69322400
H -2.61191700 3.44005800 -3.11275000
C 3.27453000 3.57282600 -1.51700500
I 4.29159000 5.60017500 -0.59714700
H 4.12065500 3.17965500 -2.07436900
H 3.02878400 3.08627600 -0.57849400
H 2.47165100 4.05497600 -2.06331000
H 2.25765000 1.97147400 -3.59822000
