# Supplementary material for: Understanding DFT Uncertainties for More Reliable Reactivity Predictions by Advancing the Analysis of Error Sources
Source: J Chem Theory Comput. 2025 Sep 18;21(19):9483–97. doi: 10.1021/acs.jctc.5c00985 (PMC12529897; doi:10.1021/acs.jctc.5c00985)
Supplement: Supplementary file 2 [file ct5c00985_si_002.zip › SI_geoms/stationary_points/D-cb.xyz]

40
D-cb
C   -4.530648     0.024833    -0.085741
C   -3.168837     0.682133     0.070993
C   -2.147813    -1.421209    -0.429079
C   -3.540708    -2.019793    -0.563335
H   -2.874850     1.137204    -0.890340
H   -3.230158     1.478636     0.818385
H   -4.879142    -0.325967     0.897476
H   -5.255400     0.734588    -0.486237
H   -1.806051    -1.101205    -1.429552
H   -1.466274    -2.192519    -0.063232
H   -3.543793    -2.814996    -1.310127
H   -3.847080    -2.439621     0.406892
O   -4.475197    -1.055796    -0.992261
N   -2.189726    -0.309272     0.511541
C   -0.929011     0.282745     0.842795
H   -1.111745     1.116356     1.529177
C    0.225976    -0.565137     1.412562
H    0.266024    -1.538093     0.914709
C    0.325152    -0.742055     2.912451
H   -0.515288    -1.331572     3.287814
H    0.312286     0.228259     3.417615
H    1.251608    -1.255123     3.184120
C    1.216826     0.397782     0.699407
H    1.423361     1.246752     1.355587
C    2.491267    -0.139261     0.117934
C    3.719456     0.402583     0.490632
C    2.477803    -1.195840    -0.794500
C    4.906364    -0.096915    -0.032428
H    3.745264     1.227155     1.195659
C    3.660171    -1.695900    -1.320662
H    1.533004    -1.635203    -1.101263
C    4.879878    -1.147440    -0.939688
H    5.852604     0.338203     0.268444
H    3.630869    -2.514972    -2.030283
H    5.804139    -1.537206    -1.350332
C    0.068291     0.799151    -0.242171
H    0.040146     0.245947    -1.178124
N   -0.049104     2.238167    -0.601307
O   -0.372143     2.506036    -1.741030
O    0.149501     3.054390     0.277910
