# Supplementary material for: Understanding DFT Uncertainties for More Reliable Reactivity Predictions by Advancing the Analysis of Error Sources
Source: J Chem Theory Comput. 2025 Sep 18;21(19):9483–97. doi: 10.1021/acs.jctc.5c00985 (PMC12529897; doi:10.1021/acs.jctc.5c00985)
Supplement: Supplementary file 2 [file ct5c00985_si_002.zip › SI_geoms/stationary_points/D-en.xyz]

22
D-en
C   -2.236922    -1.008564    -0.146403
C   -0.792015    -1.282273     0.237075
C   -0.383552     1.098848     0.127227
C   -1.852350     1.275796    -0.229757
H   -0.718467    -1.358438     1.334860
H   -0.470776    -2.236083    -0.191156
H   -2.340734    -1.057409    -1.241310
H   -2.899732    -1.748190     0.304997
H    0.202756     1.851768    -0.406239
H   -0.237313     1.258292     1.209714
H   -1.959742     1.284153    -1.325302
H   -2.227376     2.220311     0.166761
O   -2.654356     0.254947     0.322493
N    0.067217    -0.220611    -0.272573
C    1.433214    -0.482302    -0.201091
H    1.676122    -1.514195    -0.449536
C    3.871355    -0.012471     0.038050
H    4.364619     0.168009     0.998848
H    4.414693     0.569915    -0.714076
H    3.996849    -1.070273    -0.208689
C    2.421177     0.368026     0.089231
H    2.197996     1.394483     0.363210
