# Supplementary material for: Understanding DFT Uncertainties for More Reliable Reactivity Predictions by Advancing the Analysis of Error Sources
Source: J Chem Theory Comput. 2025 Sep 18;21(19):9483–97. doi: 10.1021/acs.jctc.5c00985 (PMC12529897; doi:10.1021/acs.jctc.5c00985)
Supplement: Supplementary file 2 [file ct5c00985_si_002.zip › SI_geoms/stationary_points/D-ns.xyz]

18
D-ns
C    0.617158     0.445177    -0.000050
C    1.593190    -0.456797     0.000063
N    2.986628    -0.030931     0.000020
O    3.245625     1.156987    -0.000132
O    3.811120    -0.926209     0.000064
C   -0.820639     0.174267    -0.000021
C   -1.352002    -1.121053     0.000047
C   -2.722467    -1.317758     0.000076
C   -3.587402    -0.226768     0.000036
C   -3.073707     1.062969    -0.000036
C   -1.699929     1.260568    -0.000066
H    0.924684     1.487138    -0.000170
H   -0.693560    -1.981981     0.000072
H   -3.121005    -2.325513     0.000128
H   -4.659605    -0.385229     0.000059
H   -3.741698     1.916165    -0.000069
H   -1.298793     2.268533    -0.000123
H    1.504411    -1.532443     0.000191
