# Supplementary material for: Understanding DFT Uncertainties for More Reliable Reactivity Predictions by Advancing the Analysis of Error Sources
Source: J Chem Theory Comput. 2025 Sep 18;21(19):9483–97. doi: 10.1021/acs.jctc.5c00985 (PMC12529897; doi:10.1021/acs.jctc.5c00985)
Supplement: Supplementary file 2 [file ct5c00985_si_002.zip › SI_geoms/stationary_points/D-oo.xyz]

40
D-oo
C   -1.186489     1.869754    -0.480728
C   -1.385452     0.424095    -0.830955
C   -0.204077    -0.455131    -0.376068
C    1.062954     0.367413    -0.561313
O    0.978827     1.529617     0.313960
N   -0.116124     2.377844     0.061805
C   -2.705367    -0.089900    -0.282311
C   -3.033843     0.098306     1.060144
C   -4.219940    -0.405250     1.574527
C   -5.097308    -1.103954     0.751810
C   -4.780917    -1.292802    -0.586545
C   -3.591527    -0.786211    -1.099063
C   -0.160023    -1.777205    -1.129999
N    2.277714    -0.305777    -0.286623
O    0.080480     3.532025     0.412998
H    1.109650     0.742500    -1.593238
H   -0.325337    -0.642012     0.695539
H   -1.441505     0.356488    -1.926545
H   -1.966456     2.596971    -0.653565
H   -3.349470    -0.933416    -2.147119
H   -5.461262    -1.832072    -1.235890
H   -6.025254    -1.494983     1.152938
H   -4.463237    -0.248731     2.619321
H   -2.356399     0.652051     1.703140
H   -1.104350    -2.314691    -1.017686
H    0.012607    -1.606903    -2.197599
H    0.648624    -2.411023    -0.763991
C    2.433027    -0.850144     1.061923
C    3.682770    -1.716913     1.104337
H    2.513165    -0.048647     1.810052
H    1.568094    -1.467713     1.313686
O    4.829985    -0.993171     0.719776
H    3.862616    -2.074231     2.119202
H    3.545014    -2.585016     0.440605
C    4.684468    -0.480347    -0.586884
C    3.473668     0.433254    -0.688649
H    5.598910     0.069842    -0.812376
H    4.578857    -1.307475    -1.305872
H    3.626508     1.321126    -0.058485
H    3.352105     0.765904    -1.723620
