# Supplementary material for: Understanding DFT Uncertainties for More Reliable Reactivity Predictions by Advancing the Analysis of Error Sources
Source: J Chem Theory Comput. 2025 Sep 18;21(19):9483–97. doi: 10.1021/acs.jctc.5c00985 (PMC12529897; doi:10.1021/acs.jctc.5c00985)
Supplement: Supplementary file 2 [file ct5c00985_si_002.zip › SI_geoms/stationary_points/D-ts1.xyz]

40
D-ts1
C    2.921651     2.255691    -0.250981
C    1.734346     1.314064    -0.428032
C    3.174041    -0.501835     0.304700
C    4.310719     0.506428     0.411159
H    1.723842     0.929513    -1.451428
H    0.795425     1.827985    -0.231277
H    2.865191     3.069174    -0.975237
H    2.907696     2.683095     0.764103
H    3.268398    -1.282939     1.058187
H    3.154988    -0.984024    -0.681346
H    5.256849     0.031312     0.151705
H    4.376027     0.884570     1.443697
O    4.136236     1.583547    -0.484282
N    1.892809     0.179549     0.479417
C    1.020410    -0.222295     1.390810
H    1.371518    -1.035452     2.015440
C   -0.318622     0.169175     1.485404
H   -0.575111     1.144150     1.083443
C   -1.070833    -0.203380     2.741238
H   -2.148888    -0.149277     2.573351
H   -0.835370     0.468142     3.571844
H   -0.828718    -1.224170     3.051220
C   -1.170906    -0.897661     0.008139
H   -1.242920    -1.790690     0.621832
C   -2.451597    -0.161476    -0.176394
C   -3.635226    -0.685980     0.341419
C   -2.503644     1.056110    -0.859369
C   -4.842686    -0.018631     0.172574
H   -3.608950    -1.632483     0.870992
C   -3.706795     1.724390    -1.028159
H   -1.590788     1.483928    -1.262350
C   -4.882205     1.188479    -0.511861
H   -5.753794    -0.444996     0.576636
H   -3.729356     2.667087    -1.563132
H   -5.822620     1.711144    -0.642786
C   -0.328799    -1.023430    -1.103961
H   -0.393467    -0.435924    -2.005316
N    0.748242    -1.874020    -1.045526
O    1.552540    -1.897714    -1.995740
O    0.914170    -2.567923    -0.018345
