# Supplementary material for: Understanding DFT Uncertainties for More Reliable Reactivity Predictions by Advancing the Analysis of Error Sources
Source: J Chem Theory Comput. 2025 Sep 18;21(19):9483–97. doi: 10.1021/acs.jctc.5c00985 (PMC12529897; doi:10.1021/acs.jctc.5c00985)
Supplement: Supplementary file 2 [file ct5c00985_si_002.zip › SI_geoms/stationary_points/D-ts2.xyz]

40
D-ts2
C     2.598109      -1.831986      1.059235
C     2.177608      -1.965031      -.407405
C     3.385451      .127922      -.824719
C     3.765203      .137075      .656703
H     2.928868      -2.532120      -.961992
H     1.212685      -2.455816      -.507733
H     1.824749      -1.272203      1.603415
H     2.708717      -2.822868      1.500722
H     4.149519      -.378516      -1.419798
H     3.232978      1.147655      -1.177405
H     4.756038      .576396      .769648
H     3.039634      .743311      1.219906
O     3.840857      -1.186739      1.154430
N     2.120833      -.618172      -.982887
C     1.043827      .010047      -1.305596
H     1.175054      1.061654      -1.574222
C     -.368568      -.459850      -1.304856
H     -.468603      -1.437007      -.827113
C     -.950561      -.509565      -2.717789
H     -.479675      -1.282928      -3.329700
H     -.829079      .454597      -3.219593
H     -2.019701      -.724389      -2.654802
C     -1.045116      .611880      -.382256
H     -1.164046      1.521731      -.979032
C     -2.405892      .132386      .066298
C     -3.564004      .738923      -.414547
C     -2.535472      -.939370      .951920
C     -4.820155      .290588      -.021376
H     -3.479211      1.578488      -1.096785
C     -3.786906      -1.389699      1.347630
H     -1.645939      -1.420142      1.348108
C     -4.935426      -.775697      .860030
H     -5.709635      .779518      -.402613
H     -3.867573      -2.218311      2.042360
H     -5.913692      -1.124834      1.169984
C     -.108692      .938661      .751002
H     -.200229      .497318      1.731735
N     .761888      1.959571      .669774
O     .883258      2.621887      -.415632
O     1.510094      2.217472      1.645084
