# Supplementary material for: Understanding DFT Uncertainties for More Reliable Reactivity Predictions by Advancing the Analysis of Error Sources
Source: J Chem Theory Comput. 2025 Sep 18;21(19):9483–97. doi: 10.1021/acs.jctc.5c00985 (PMC12529897; doi:10.1021/acs.jctc.5c00985)
Supplement: Supplementary file 2 [file ct5c00985_si_002.zip › SI_geoms/stationary_points/DCDMH.xyz]

   17
DCDMH
 C     2.139805    -0.641799     1.078719
 N     1.700024    -1.556826     0.085037
 C     2.707988    -2.034673    -0.731938
 C     4.013367    -1.440221    -0.177773
 N     3.485148    -0.505790     0.816571
 O     2.599347    -2.774119    -1.663589
 C     4.780691    -0.722145    -1.279751
 C     4.828790    -2.564900     0.460510
Cl     4.496162     0.258497     1.931182
 O     1.469755    -0.125897     1.915644
Cl     0.075915    -1.933005    -0.114071
 H     5.694677    -0.276195    -0.862996
 H     4.167022     0.073192    -1.722958
 H     5.053791    -1.441985    -2.062149
 H     5.748981    -2.155309     0.899449
 H     5.092760    -3.301549    -0.309419
 H     4.250945    -3.065913     1.250061
