# Supplementary material for: Understanding DFT Uncertainties for More Reliable Reactivity Predictions by Advancing the Analysis of Error Sources
Source: J Chem Theory Comput. 2025 Sep 18;21(19):9483–97. doi: 10.1021/acs.jctc.5c00985 (PMC12529897; doi:10.1021/acs.jctc.5c00985)
Supplement: Supplementary file 2 [file ct5c00985_si_002.zip › SI_geoms/stationary_points/MCDMH.xyz]

   17
MCDMH
 N     3.486876    -0.510082     0.819486
 C     2.134527    -0.649241     1.064644
 N     1.693546    -1.546795     0.079514
 C     2.703785    -2.028491    -0.718759
 C     4.017397    -1.439542    -0.175013
 O     1.470771    -0.126699     1.909820
 H     0.712350    -1.775973    -0.035665
 O     2.604119    -2.778394    -1.648845
 C     4.782449    -0.722649    -1.279350
 C     4.835724    -2.564735     0.458542
Cl     4.487811     0.258021     1.938742
 H     5.701455    -0.281077    -0.868798
 H     4.169917     0.076416    -1.717753
 H     5.046557    -1.442478    -2.064983
 H     5.757847    -2.157221     0.895664
 H     5.096064    -3.300406    -0.313660
 H     4.260749    -3.067168     1.249459
