# Supplementary material for: Understanding DFT Uncertainties for More Reliable Reactivity Predictions by Advancing the Analysis of Error Sources
Source: J Chem Theory Comput. 2025 Sep 18;21(19):9483–97. doi: 10.1021/acs.jctc.5c00985 (PMC12529897; doi:10.1021/acs.jctc.5c00985)
Supplement: Supplementary file 2 [file ct5c00985_si_002.zip › SI_geoms/stationary_points/MeCl.xyz]

5
MeCl
C    -0.525468   0.752769   0.005358 
H    -0.154615  -0.277028  -0.005673 
H    -0.154601   1.277107   0.891743 
H    -1.620009   0.759046  -0.005607 
Cl    0.068418   1.592442  -1.449204 
