# Supplementary material for: Understanding DFT Uncertainties for More Reliable Reactivity Predictions by Advancing the Analysis of Error Sources
Source: J Chem Theory Comput. 2025 Sep 18;21(19):9483–97. doi: 10.1021/acs.jctc.5c00985 (PMC12529897; doi:10.1021/acs.jctc.5c00985)
Supplement: Supplementary file 2 [file ct5c00985_si_002.zip › SI_geoms/stationary_points/MeI.xyz]

5
MeI
C -1.24571600 0.09054800 -0.01360000
H -0.86954000 -0.93784300 0.00686200
H -0.86951200 0.62251900 -0.89393600
H -2.34066500 0.10249000 0.00700500
I -0.53201500 1.09995400 1.73466100
