# Supplementary material for: Understanding DFT Uncertainties for More Reliable Reactivity Predictions by Advancing the Analysis of Error Sources
Source: J Chem Theory Comput. 2025 Sep 18;21(19):9483–97. doi: 10.1021/acs.jctc.5c00985 (PMC12529897; doi:10.1021/acs.jctc.5c00985)
Supplement: Supplementary file 2 [file ct5c00985_si_002.zip › SI_geoms/stationary_points/qui.xyz]

   21
qui
 C     1.608335     3.571077    -0.152350
 C     0.517526     4.361869    -0.887973
 C    -0.679294     3.401145    -1.145123
 N    -0.422354     2.069096    -0.607991
 C    -0.200378     2.153516     0.831552
 C     1.029132     3.046015     1.168823
 C     2.018016     2.373264    -1.020430
 C     0.753799     1.496485    -1.254132
 H    -0.881305     3.300566    -2.222046
 H     0.898697     0.480132    -0.858243
 H     0.537062     1.393042    -2.327881
 H    -0.065309     1.131744     1.216765
 H    -1.116177     2.550902     1.294228
 H     2.436198     2.729900    -1.974196
 H     2.811322     1.800623    -0.516104
 H     2.478271     4.214494     0.042858
 H     0.917664     4.759954    -1.832951
 H     0.209781     5.226449    -0.280082
 H     0.741927     3.890960     1.813154
 H     1.797850     2.475028     1.711764
 H    -1.600861     3.784037    -0.681742
