# Supplementary material for: Understanding DFT Uncertainties for More Reliable Reactivity Predictions by Advancing the Analysis of Error Sources
Source: J Chem Theory Comput. 2025 Sep 18;21(19):9483–97. doi: 10.1021/acs.jctc.5c00985 (PMC12529897; doi:10.1021/acs.jctc.5c00985)
Supplement: Supplementary file 3 [file ct5c00985_si_003.xlsx]

## Sheet: A
#In this sheet, calculations related to reaction A are collected. DFT results are obtained on the Def2-TZVPP basis set.
	LNO-CC	File_name	TnHF	TnCC	TtCC	QnHF	QnCC	CBS_HF	CBS_CC	CBS_SUM
		ch3cl	-499.149	-0.428704	-0.428854	-499.155	-0.45356	-499.156	-0.471923	-499.628
		chloride	-459.573	-0.233333	-0.233484	-459.576	-0.25225	-459.577	-0.26628	-459.843
		A-prec	-958.733	-0.667699	-0.668097	-958.742	-0.711649	-958.744	-0.744317	-959.488
		A-ts	-958.709	-0.671898	-0.672346	-958.717	-0.715468	-958.72	-0.747934	-959.467
	DFT	molecule		ch3cl	chloride	A-prec	A-ts
		BP86		-500.184	-460.317	-960.52	-960.512
		BP86-D3		-500.187	-460.317	-960.526	-960.518
		BP86-D4		-500.186	-460.317	-960.524	-960.516
		HF-BP86		-500.166	-460.308	-960.492	-960.474
		LDA-BP86		-500.183	-460.316	-960.52	-960.512
		BLYP		-500.111	-460.266	-960.396	-960.389
		BLYP-D3		-500.116	-460.266	-960.403	-960.397
		BLYP-D4		-500.115	-460.266	-960.402	-960.396
		HF-BLYP		-500.091	-460.255	-960.364	-960.348
		LDA-BLYP		-500.111	-460.265	-960.398	-960.391
		PW91		-500.106	-460.256	-960.384	-960.375
		PW91-D3		-500.107	-460.256	-960.386	-960.377
		PW91-D4		-500.108	-460.256	-960.386	-960.378
		HF-PW91		-500.087	-460.247	-960.353	-960.334
		LDA-PW91		-500.104	-460.255	-960.382	-960.373
		PBE		-499.891	-460.078	-959.991	-959.981
		PBE-D3		-499.893	-460.078	-959.994	-959.985
		PBE-D4		-499.893	-460.078	-959.994	-959.984
		HF-PBE		-499.873	-460.07	-959.962	-959.943
		LDA-PBE		-499.89	-460.078	-959.989	-959.98
		SCAN		-500.149	-460.301	-960.472	-960.463
		SCAN-D3		-500.149	-460.301	-960.473	-960.464
		SCAN-D4		-500.149	-460.301	-960.472	-960.463
		HF-SCAN		-500.137	-460.296	-960.453	-960.435
		LDA-SCAN		-500.141	-460.297	-960.46	-960.451
		TPSS		-500.169	-460.289	-960.478	-960.471
		TPSS-D3		-500.172	-460.289	-960.483	-960.476
		TPSS-D4		-500.172	-460.289	-960.482	-960.475
		HF-TPSS		-500.159	-460.284	-960.461	-960.446
		LDA-TPSS		-500.165	-460.287	-960.473	-960.466
		B97M-V		-500.017	-460.149	-960.187	-960.172
		VV10-contr:		0.107257	0.07594	0.181012	0.180652
		no D4
		HF-B97M-V		-500.009	-460.147	-960.175	-960.154
		LDA-B97M-V		-500.002	-460.14	-960.162	-960.147
		M06-L		-500.126	-460.264	-960.409	-960.394
		M06-L-D3		-500.126	-460.264	-960.409	-960.394
		M06-L-D4		-500.126	-460.264	-960.409	-960.394
		HF-M06-L		-500.112	-460.262	-960.392	-960.37
		LDA-M06-L		-500.11	-460.255	-960.385	-960.369
		TPSSh		-500.16	-460.284	-960.463	-960.453
		TPSSh-D3		-500.163	-460.284	-960.467	-960.458
		TPSSh-D4		-500.162	-460.284	-960.467	-960.457
		HF-TPSSh		-500.152	-460.28	-960.45	-960.434
		LDA-TPSSh		-500.154	-460.281	-960.455	-960.445
		B3LYP3		-500.159	-460.289	-960.466	-960.453
		B3LYP3-D3		-500.162	-460.289	-960.472	-960.46
		B3LYP3-D4		-500.162	-460.289	-960.47	-960.459
		HF-B3LYP3		-500.146	-460.282	-960.446	-960.428
		LDA-B3LYP3		-500.157	-460.288	-960.464	-960.451
		PBE0		-499.936	-460.117	-960.072	-960.057
		PBE0-D3		-499.938	-460.117	-960.075	-960.06
		PBE0-D4		-499.937	-460.117	-960.075	-960.059
		HF-PBE0		-499.927	-460.113	-960.058	-960.037
		LDA-PBE0		-499.931	-460.114	-960.064	-960.048
		MN15		-499.985	-460.171	-960.177	-960.159
		MN15-D3		-499.985	-460.171	-960.177	-960.159
		no D4
		HF-MN15		-499.94	-460.137	-960.097	-960.075
		LDA-MN15		-499.969	-460.158	-960.147	-960.128
		BHLYP		-500.111	-460.271	-960.4	-960.381
		BHLYP-D3		-500.114	-460.271	-960.404	-960.386
		BHLYP-D4		-500.113	-460.271	-960.403	-960.385
		HF-BHLYP		-500.107	-460.268	-960.393	-960.373
		LDA-BHLYP		-500.102	-460.267	-960.385	-960.365
		M06-2X		-500.099	-460.256	-960.376	-960.356
		M06-2X-D3		-500.099	-460.256	-960.376	-960.356
		no D4
		HF-M06-2X		-500.089	-460.252	-960.361	-960.337
		LDA-M06-2X		-500.089	-460.251	-960.358	-960.337
		wB97X		-500.126	-460.268	-960.414	-960.392
		wB97X-D3		-500.13	-460.268	-960.421	-960.399
		wB97X-D4		-500.126	-460.268	-960.415	-960.392
		HF-wB97X		-500.115	-460.263	-960.398	-960.373
		LDA-wB97X		-500.118	-460.266	-960.401	-960.377
		wB97X-V		-500.058	-460.2	-960.277	-960.256
		VV10-contr:		0.107201	0.0759115	0.180914	0.18053
		no D4
		HF-wB97X-V		-500.048	-460.196	-960.263	-960.239
		LDA-wB97X-V		-500.049	-460.197	-960.262	-960.24
		wB97M-V		-500.086	-460.245	-960.352	-960.333
		VV10-contr:		0.107158	0.0758886	0.180809	0.18043
		no D4
		HF-wB97M-V		-500.076	-460.242	-960.338	-960.316
		LDA-wB97M-V		-500.076	-460.242	-960.336	-960.316
		LC-wPBE		-499.991	-460.147	-960.154	-960.129
		LC-wPBE-D3		-499.993	-460.147	-960.158	-960.133
		no D4
		HF-LC-wPBE		-499.978	-460.139	-960.135	-960.107
		LDA-LC-wPBE		-499.986	-460.144	-960.145	-960.119
		CAM-B3LYP		-500.128	-460.287	-960.434	-960.416
		CAM-B3LYP-D3		-500.129	-460.287	-960.437	-960.419
		CAM-B3LYP-D4		-500.129	-460.287	-960.436	-960.419
		HF-CAM-B3LYP		-500.115	-460.28	-960.413	-960.392
		LDA-CAM-B3LYP		-500.124	-460.286	-960.428	-960.41
		B2PLYP		-499.968	-460.14	-960.126	-960.111
		B2PLYP-D3		-499.97	-460.14	-960.129	-960.114
		B2PLYP-D4		-499.969	-460.14	-960.128	-960.113
		HF-B2PLYP		-499.964	-460.137	-960.12	-960.103
		LDA-B2PLYP		-499.957	-460.135	-960.109	-960.092
		DSDPBEP86		-499.728	-459.942	-959.689	-959.671
		DSDPBEP86-D3		-499.73	-459.942	-959.691	-959.673
		DSDPBEP86-D4		-499.729	-459.942	-959.689	-959.671
		HF-DSDPBEP86		-499.727	-459.941	-959.687	-959.667
		LDA-DSDPBEP86		-499.711	-459.933	-959.659	-959.638
		revDSDPBEP86		-499.72	-459.933	-959.672	-959.654
		no D3
		revDSDPBEP86-D4		-499.721	-459.933	-959.674	-959.656
		HF-revDSDPBEP86		-499.719	-459.933	-959.67	-959.651
		LDA-revDSDPBEP86		-499.703	-459.925	-959.644	-959.623
		DRPA75		-499.578	-459.763	-959.359	-959.342
		DRPA75-D3		-499.582	-459.763	-959.364	-959.347
		no D4
		HF-DRPA75		-499.583	-459.763	-959.364	-959.346
		LDA-DRPA75		-499.564	-459.755	-959.334	-959.314
		DSD-PBEP86-dRPA75		-499.641	-459.824	-959.483	-959.465
		no D3
		DSD-PBEP86-dRPA75-D4		-499.642	-459.824	-959.485	-959.467
		HF-DSD-PBEP86-dRPA75		-499.642	-459.824	-959.484	-959.465
		LDA-DSD-PBEP86-dRPA75		-499.624	-459.816	-959.453	-959.432
	IRC	molecule	BO1	BO2	TnHF	TnCC	TtCC	QnHF	QnCC	CBS_HF	CBS_CC	CBS_SUM		M06-2X-D3	B3LYP3-D4	wB97X-D4	CAM-B3LYP-D4	BLYP-D4		HF-M06-2X	LDA-M06-2X	HF-B3LYP3	LDA-B3LYP3	HF-wB97X	LDA-wB97X	HF-CAM-B3LYP	LDA-CAM-B3LYP	HF-BLYP	LDA-BLYP
		ch3cl			-499.149	-0.428704	-0.428854	-499.155	-0.45356	-499.156	-0.471923	-499.628		-500.099	-500.162	-500.126	-500.129	-500.115		-500.089	-500.089	-500.146	-500.157	-500.115	-500.118	-500.115	-500.124	-500.091	-500.111
		chloride			-459.573	-0.233333	-0.233484	-459.576	-0.25225	-459.577	-0.26628	-459.843		-460.256	-460.289	-460.268	-460.287	-460.266		-460.252	-460.251	-460.282	-460.288	-460.263	-460.266	-460.28	-460.286	-460.255	-460.265
		A-ts	0.458406	0.458406	-958.709	-0.671898	-0.672346	-958.717	-0.715468	-958.72	-0.747934	-959.467		-960.356	-960.459	-960.392	-960.419	-960.396		-960.338	-960.338	-960.428	-960.451	-960.374	-960.378	-960.392	-960.41	-960.348	-960.391
		A-ts-R1	0.517172	0.396388	-958.71	-0.671954	-0.67241	-958.718	-0.715544	-958.72	-0.748036	-959.468		-960.356	-960.459	-960.393	-960.419	-960.396		-960.36	-960.356	-960.444	-960.462	-960.397	-960.4	-960.412	-960.426	-960.362	-960.396
		A-ts-R11	0.840261	0.032878	-958.733	-0.667779	-0.668194	-958.741	-0.711761	-958.744	-0.744477	-959.488		-960.375	-960.47	-960.414	-960.436	-960.402		-960.361	-960.357	-960.445	-960.463	-960.398	-960.401	-960.413	-960.428	-960.363	-960.397
		A-ts-R2	0.573349	0.330108	-958.711	-0.671983	-0.67241	-958.719	-0.71556	-958.722	-0.748001	-959.47		-960.357	-960.46	-960.394	-960.42	-960.396		-960.343	-960.341	-960.432	-960.454	-960.379	-960.382	-960.396	-960.413	-960.351	-960.393
		A-ts-R3	0.627316	0.260439	-958.714	-0.671873	-0.672269	-958.722	-0.715484	-958.724	-0.747904	-959.472		-960.36	-960.461	-960.397	-960.422	-960.397		-960.346	-960.343	-960.434	-960.455	-960.382	-960.385	-960.399	-960.416	-960.354	-960.394
		A-ts-R4	0.678103	0.192852	-958.717	-0.67169	-0.672046	-958.725	-0.715347	-958.727	-0.74774	-959.475		-960.362	-960.463	-960.4	-960.425	-960.398		-960.35	-960.346	-960.437	-960.457	-960.386	-960.389	-960.403	-960.418	-960.356	-960.395
		A-ts-R5	0.723171	0.135449	-958.72	-0.671371	-0.671738	-958.729	-0.715096	-958.731	-0.747554	-959.478		-960.366	-960.464	-960.404	-960.427	-960.399		-960.353	-960.35	-960.439	-960.459	-960.39	-960.392	-960.406	-960.421	-960.358	-960.395
		A-ts-R6	0.762478	0.090634	-958.724	-0.670937	-0.671343	-958.732	-0.714772	-958.734	-0.747369	-959.482		-960.369	-960.466	-960.407	-960.43	-960.4		-960.356	-960.352	-960.442	-960.46	-960.393	-960.396	-960.409	-960.423	-960.36	-960.395
		A-ts-R7	0.796244	0.057881	-958.727	-0.670342	-0.670793	-958.735	-0.714282	-958.737	-0.747024	-959.484		-960.371	-960.467	-960.41	-960.432	-960.4		-960.358	-960.354	-960.443	-960.461	-960.395	-960.398	-960.41	-960.425	-960.361	-960.395
		A-ts-R8	0.824181	0.035963	-958.729	-0.669758	-0.670205	-958.737	-0.713727	-958.739	-0.746484	-959.486		-960.373	-960.468	-960.412	-960.434	-960.4		-960.359	-960.356	-960.444	-960.462	-960.397	-960.4	-960.412	-960.426	-960.362	-960.396

## Sheet: B
#In this sheet, calculations related to reaction B are collected. DFT results are obtained on the Def2-TZVPP basis set.
	LNO-CC	File_name	TnHF	TnCC	TtCC	QnHF	QnCC	CBS_HF	CBS_CC	CBS_SUM
		pent	-573.475	-2.42876	-2.42898	-573.509	-2.54055	-573.518	-2.62247	-576.141
		dcdmh	-1370.61	-2.24463	-2.24534	-1370.65	-2.36391	-1370.66	-2.45202	-1373.11
		qui	-327.185	-1.5574	-1.55713	-327.204	-1.62111	-327.209	-1.66721	-328.877
		B-prec	-2271.27	-6.26781	-6.26876	-2271.36	-6.55975	-2271.38	-6.77422	-2278.16
		B-ts	-2271.19	-6.30818	-6.30981	-2271.28	-6.59914	-2271.3	-6.81391	-2278.11
		B-prod	-1032.42	-2.64236	-2.64243	-1032.46	-2.76904	-1032.47	-2.86158	-1035.33
		mcdmhh	-911.734	-2.03209	-2.03276	-911.766	-2.1363	-911.774	-2.21336	-913.988
	DFT	molecule		pent	dcdmh	qui	B-prec	B-ts	B-prod	mcdmhh
		BP86		-577.064	-1374.76	-329.42	-2281.26	-2281.23	-1036.73	-915.153
		BP86-D3		-577.107	-1374.8	-329.454	-2281.4	-2281.37	-1036.78	-915.185
		BP86-D4		-577.1	-1374.79	-329.449	-2281.38	-2281.36	-1036.78	-915.181
		HF-BP86		-576.984	-1374.67	-329.376	-2281.06	-2281.01	-1036.64	-915.071
		LDA-BP86		-577.07	-1374.77	-329.429	-2281.31	-2281.28	-1036.74	-915.159
		BLYP		-576.854	-1374.53	-329.241	-2280.63	-2280.6	-1036.47	-914.964
		BLYP-D3		-576.911	-1374.58	-329.286	-2280.81	-2280.78	-1036.54	-915.005
		BLYP-D4		-576.913	-1374.58	-329.289	-2280.82	-2280.79	-1036.54	-915.008
		HF-BLYP		-576.777	-1374.44	-329.203	-2280.45	-2280.4	-1036.39	-914.882
		LDA-BLYP		-576.88	-1374.56	-329.264	-2280.73	-2280.71	-1036.51	-914.984
		PW91		-576.852	-1374.5	-329.283	-2280.66	-2280.63	-1036.47	-914.944
		PW91-D3		-576.868	-1374.51	-329.296	-2280.71	-2280.69	-1036.49	-914.956
		PW91-D4		-576.874	-1374.52	-329.3	-2280.73	-2280.7	-1036.5	-914.961
		HF-PW91		-576.753	-1374.39	-329.225	-2280.4	-2280.35	-1036.36	-914.847
		LDA-PW91		-576.847	-1374.5	-329.282	-2280.66	-2280.64	-1036.47	-914.941
		PBE		-576.355	-1373.78	-328.981	-2279.13	-2279.1	-1035.8	-914.395
		PBE-D3		-576.382	-1373.8	-329.004	-2279.22	-2279.19	-1035.83	-914.415
		PBE-D4		-576.382	-1373.8	-329.003	-2279.22	-2279.2	-1035.83	-914.415
		HF-PBE		-576.265	-1373.68	-328.931	-2278.9	-2278.86	-1035.7	-914.306
		LDA-PBE		-576.355	-1373.78	-328.985	-2279.16	-2279.13	-1035.8	-914.396
		SCAN		-576.845	-1374.57	-329.296	-2280.74	-2280.71	-1036.51	-914.974
		SCAN-D3		-576.852	-1374.57	-329.301	-2280.76	-2280.74	-1036.52	-914.979
		SCAN-D4		-576.849	-1374.57	-329.299	-2280.76	-2280.73	-1036.52	-914.977
		HF-SCAN		-576.78	-1374.49	-329.256	-2280.56	-2280.52	-1036.44	-914.91
		LDA-SCAN		-576.804	-1374.53	-329.267	-2280.64	-2280.61	-1036.46	-914.94
		TPSS		-577.16	-1374.77	-329.484	-2281.43	-2281.4	-1036.81	-915.188
		TPSS-D3		-577.195	-1374.8	-329.512	-2281.54	-2281.52	-1036.85	-915.213
		TPSS-D4		-577.197	-1374.8	-329.514	-2281.55	-2281.53	-1036.85	-915.215
		HF-TPSS		-577.111	-1374.71	-329.464	-2281.31	-2281.27	-1036.75	-915.132
		LDA-TPSS		-577.153	-1374.77	-329.482	-2281.44	-2281.41	-1036.8	-915.182
		B97M-V		-577.056	-1374.38	-329.434	-2280.9	-2280.86	-1036.56	-914.934
		VV10-contr:		0.356636	0.387059	0.227342	0.953795	0.946718	0.415043	0.323162
		no D4
		HF-B97M-V		-576.998	-1374.32	-329.397	-2280.74	-2280.69	-1036.5	-914.883
		LDA-B97M-V		-576.977	-1374.3	-329.38	-2280.69	-2280.65	-1036.48	-914.866
		M06-L		-576.989	-1374.59	-329.377	-2280.98	-2280.94	-1036.61	-915.033
		M06-L-D3		-576.992	-1374.59	-329.379	-2280.99	-2280.95	-1036.61	-915.035
		HF-M06-L		-576.908	-1374.51	-329.326	-2280.77	-2280.72	-1036.52	-914.965
		LDA-M06-L		-576.922	-1374.52	-329.328	-2280.8	-2280.76	-1036.53	-914.972
		TPSSh		-577.098	-1374.71	-329.456	-2281.28	-2281.24	-1036.74	-915.13
		TPSSh-D3		-577.13	-1374.73	-329.481	-2281.38	-2281.35	-1036.78	-915.153
		TPSSh-D4		-577.131	-1374.73	-329.483	-2281.38	-2281.35	-1036.78	-915.155
		HF-TPSSh		-577.063	-1374.66	-329.443	-2281.2	-2281.15	-1036.7	-915.088
		LDA-TPSSh		-577.082	-1374.69	-329.448	-2281.26	-2281.23	-1036.73	-915.116
		B3LYP3		-577.08	-1374.69	-329.433	-2281.21	-2281.17	-1036.71	-915.116
		B3LYP3-D3		-577.126	-1374.73	-329.47	-2281.36	-2281.32	-1036.76	-915.15
		B3LYP3-D4		-577.122	-1374.73	-329.468	-2281.35	-2281.31	-1036.76	-915.148
		HF-B3LYP3		-577.035	-1374.63	-329.413	-2281.11	-2281.06	-1036.66	-915.068
		LDA-B3LYP3		-577.087	-1374.7	-329.442	-2281.26	-2281.22	-1036.72	-915.121
		PBE0		-576.397	-1373.86	-329.035	-2279.31	-2279.26	-1035.88	-914.444
		PBE0-D3		-576.421	-1373.88	-329.054	-2279.38	-2279.34	-1035.91	-914.462
		PBE0-D4		-576.42	-1373.88	-329.054	-2279.38	-2279.34	-1035.91	-914.462
		HF-PBE0		-576.356	-1373.81	-329.014	-2279.21	-2279.16	-1035.83	-914.403
		LDA-PBE0		-576.377	-1373.84	-329.025	-2279.27	-2279.23	-1035.86	-914.426
		MN15		-576.382	-1373.97	-329.01	-2279.39	-2279.34	-1035.92	-914.498
		MN15-D3		-576.382	-1373.97	-329.01	-2279.39	-2279.34	-1035.92	-914.498
		no D4
		HF-MN15		-576.268	-1373.8	-328.936	-2279.03	-2278.97	-1035.77	-914.37
		LDA-MN15		-576.356	-1373.92	-328.99	-2279.3	-2279.24	-1035.88	-914.463
		BHLYP		-576.728	-1374.4	-329.218	-2280.36	-2280.3	-1036.35	-914.838
		BHLYP-D3		-576.764	-1374.43	-329.246	-2280.47	-2280.41	-1036.39	-914.864
		BHLYP-D4		-576.759	-1374.42	-329.242	-2280.46	-2280.4	-1036.39	-914.861
		HF-BHLYP		-576.723	-1374.39	-329.219	-2280.36	-2280.3	-1036.35	-914.829
		LDA-BHLYP		-576.69	-1374.35	-329.195	-2280.27	-2280.21	-1036.31	-914.801
		M06-2X		-576.83	-1374.46	-329.279	-2280.6	-2280.54	-1036.45	-914.907
		M06-2X-D3		-576.831	-1374.46	-329.279	-2280.6	-2280.55	-1036.45	-914.907
		no D4
		HF-M06-2X		-576.775	-1374.4	-329.241	-2280.45	-2280.39	-1036.39	-914.857
		LDA-M06-2X		-576.773	-1374.4	-329.242	-2280.45	-2280.39	-1036.38	-914.856
		wB97X		-576.918	-1374.55	-329.351	-2280.85	-2280.79	-1036.55	-914.99
		wB97X-D3		-576.969	-1374.59	-329.39	-2280.99	-2280.94	-1036.61	-915.026
		wB97X-D4		-576.922	-1374.55	-329.354	-2280.86	-2280.8	-1036.55	-914.993
		HF-wB97X		-576.862	-1374.49	-329.318	-2280.7	-2280.63	-1036.48	-914.938
		LDA-wB97X		-576.87	-1374.5	-329.317	-2280.72	-2280.66	-1036.49	-914.949
		wB97X-V		-576.903	-1374.4	-329.351	-2280.69	-2280.63	-1036.47	-914.906
		VV10-contr:		0.356092	0.386593	0.227002	0.952193	0.945029	0.4144	0.322754
		no D4
		HF-wB97X-V		-576.849	-1374.34	-329.319	-2280.54	-2280.48	-1036.41	-914.857
		LDA-wB97X-V		-576.843	-1374.35	-329.311	-2280.53	-2280.47	-1036.41	-914.856
		wB97M-V		-576.853	-1374.48	-329.273	-2280.64	-2280.59	-1036.47	-914.936
		VV10-contr:		0.355784	0.386275	0.226729	0.950955	0.943749	0.413991	0.322481
		no D4
		HF-wB97M-V		-576.794	-1374.43	-329.233	-2280.48	-2280.42	-1036.4	-914.884
		LDA-wB97M-V		-576.792	-1374.43	-329.234	-2280.48	-2280.43	-1036.4	-914.885
		LC-wPBE		-576.669	-1374.12	-329.232	-2280.04	-2279.98	-1036.18	-914.691
		LC-wPBE-D3		-576.695	-1374.14	-329.252	-2280.12	-2280.07	-1036.21	-914.71
		no D4
		HF-LC-wPBE		-576.615	-1374.06	-329.204	-2279.91	-2279.85	-1036.12	-914.639
		LDA-LC-wPBE		-576.653	-1374.1	-329.222	-2280.01	-2279.95	-1036.16	-914.673
		CAM-B3LYP		-576.78	-1374.49	-329.244	-2280.54	-2280.48	-1036.42	-914.919
		CAM-B3LYP-D3
		CAM-B3LYP-D4		-576.803	-1374.51	-329.262	-2280.61	-2280.57	-1036.45	-914.936
		HF-CAM-B3LYP		-576.723	-1374.43	-329.212	-2280.4	-2280.34	-1036.36	-914.863
		LDA-CAM-B3LYP		-576.765	-1374.48	-329.236	-2280.51	-2280.46	-1036.41	-914.905
		B2PLYP		-576.594	-1374.06	-329.123	-2279.8	-2279.76	-1036.09	-914.624
		B2PLYP-D3		-576.615	-1374.08	-329.14	-2279.87	-2279.83	-1036.12	-914.64
		B2PLYP-D4		-576.613	-1374.08	-329.139	-2279.86	-2279.82	-1036.11	-914.639
		HF-B2PLYP		-576.582	-1374.04	-329.119	-2279.78	-2279.73	-1036.08	-914.61
		LDA-B2PLYP		-576.54	-1374	-329.09	-2279.66	-2279.62	-1036.03	-914.574
		DSDPBEP86		-575.999	-1373.22	-328.786	-2278.04	-2277.99	-1035.31	-913.982
		DSDPBEP86-D3		-576.015	-1373.23	-328.798	-2278.08	-2278.04	-1035.32	-913.993
		DSDPBEP86-D4		-576.005	-1373.23	-328.791	-2278.05	-2278.01	-1035.31	-913.986
		HF-DSDPBEP86		-575.993	-1373.21	-328.783	-2278.02	-2277.98	-1035.3	-913.975
		LDA-DSDPBEP86		-575.9	-1373.12	-328.723	-2277.77	-2277.72	-1035.2	-913.892
		revDSDPBEP86		-575.967	-1373.18	-328.77	-2277.94	-2277.9	-1035.26	-913.949
		no D3
		revDSDPBEP86-D4		-575.986	-1373.19	-328.786	-2278	-2277.95	-1035.28	-913.962
		HF-revDSDPBEP86		-575.974	-1373.18	-328.778	-2277.96	-2277.92	-1035.27	-913.951
		LDA-revDSDPBEP86		-575.882	-1373.09	-328.719	-2277.72	-2277.67	-1035.17	-913.869
		DRPA75		-576.14	-1372.97	-328.908	-2278.05	-2278.01	-1035.26	-913.919
		DRPA75-D3		-576.177	-1373	-328.936	-2278.15	-2278.11	-1035.3	-913.944
		no D4
		HF-DRPA75		-576.176	-1373	-328.936	-2278.14	-2278.1	-1035.3	-913.942
		LDA-DRPA75		-576.073	-1372.89	-328.869	-2277.87	-2277.82	-1035.18	-913.85
		DSD-PBEP86-dRPA75		-576.184	-1373.12	-328.937	-2278.27	-2278.22	-1035.36	-914.006
		no D3
		DSD-PBEP86-dRPA75-D4		-576.201	-1373.13	-328.95	-2278.32	-2278.27	-1035.38	-914.018
		HF-DSD-PBEP86-dRPA75		-576.196	-1373.13	-328.948	-2278.3	-2278.26	-1035.38	-914.013
		LDA-DSD-PBEP86-dRPA75		-576.091	-1373.02	-328.88	-2278.02	-2277.97	-1035.26	-913.919
	HFx	molecule		pent	dcdmh	qui	B-prec	B-ts	B-prod	mcdmhh
		M06-2X-D3_0.1		-576.82	-1374.23	-329.205	-2280.28	-2280.24	-1036.3	-914.802
		M06-2X-D3_0.2		-576.812	-1374.28	-329.215	-2280.33	-2280.29	-1036.32	-914.817
		M06-2X-D3_0.25		-576.811	-1374.3	-329.222	-2280.36	-2280.31	-1036.33	-914.827
		M06-2X-D3_0.375		-576.814	-1374.36	-329.242	-2280.45	-2280.4	-1036.38	-914.857
		M06-2X-D3_0.5		-576.825	-1374.43	-329.269	-2280.56	-2280.51	-1036.43	-914.894
		M06-2X-D3_0.54		-576.831	-1374.46	-329.279	-2280.6	-2280.55	-1036.45	-914.907
		M06-2X-D3_0.6		-576.84	-1374.5	-329.295	-2280.67	-2280.61	-1036.48	-914.929
		M06-2X-D3_0.7		-576.861	-1374.57	-329.325	-2280.79	-2280.73	-1036.53	-914.969
		BHLYP-D4_0.2		-576.826	-1374.49	-329.25	-2280.6	-2280.56	-1036.45	-914.928
		BHLYP-D4_0.3		-576.801	-1374.47	-329.246	-2280.54	-2280.5	-1036.43	-914.903
		BHLYP-D4_0.4		-576.778	-1374.44	-329.243	-2280.5	-2280.45	-1036.41	-914.881
		BHLYP-D4_0.5		-576.759	-1374.42	-329.242	-2280.46	-2280.4	-1036.39	-914.861
		BHLYP-D4_0.6		-576.742	-1374.41	-329.242	-2280.42	-2280.37	-1036.38	-914.844
		BHLYP-D4_0.7		-576.728	-1374.39	-329.244	-2280.4	-2280.34	-1036.36	-914.829
		B3LYP3-D4_0.1		-576.381	-1373.77	-329.004	-2279.2	-2279.16	-1035.82	-914.399
		B3LYP3-D4_0.15		-576.751	-1374.25	-329.236	-2280.27	-2280.24	-1036.29	-914.773
		B3LYP3-D4_0.2		-577.122	-1374.73	-329.468	-2281.35	-2281.31	-1036.76	-915.148
		B3LYP3-D4_0.25		-577.495	-1375.2	-329.7	-2282.43	-2282.39	-1037.24	-915.524
		B3LYP3-D4_0.28		-577.718	-1375.49	-329.84	-2283.08	-2283.04	-1037.52	-915.75
		PBE0-D4_0.1		-576.392	-1373.83	-329.02	-2279.27	-2279.24	-1035.86	-914.43
		PBE0-D4_0.2		-576.41	-1373.86	-329.042	-2279.34	-2279.31	-1035.89	-914.45
		PBE0-D4_0.25		-576.42	-1373.88	-329.054	-2279.38	-2279.34	-1035.91	-914.462
		PBE0-D4_0.3		-576.43	-1373.89	-329.066	-2279.42	-2279.38	-1035.92	-914.473
		PBE0-D4_0.375		-576.448	-1373.92	-329.085	-2279.49	-2279.44	-1035.95	-914.493
		PBE0-D4_0.5		-576.48	-1373.97	-329.119	-2279.61	-2279.56	-1036	-914.528
		PBE0-D4_0.6		-576.509	-1374.02	-329.148	-2279.71	-2279.65	-1036.05	-914.559
	IRC	File_name	TnHF	TnCC	TtCC	QnHF	QnCC	CBS_HF	CBS_CC	CBS_SUM
		dcdmh	-1370.61	-2.24463	-2.24534	-1370.65	-2.36391	-1370.66	-2.45202	-1373.11
		pent	-573.475	-2.42876	-2.42898	-573.509	-2.54055	-573.518	-2.62247	-576.141
		qui	-327.185	-1.5574	-1.55713	-327.204	-1.62111	-327.209	-1.66721	-328.877
		B-ts_F_1	-2271.19	-6.30706	-6.30872	-2271.28	-6.59799	-2271.3	-6.81277	-2278.11
		B-ts_F_10	-2271.24	-6.28735	-6.28873	-2271.32	-6.57872	-2271.35	-6.79342	-2278.14
		B-ts_F_2	-2271.2	-6.30491	-6.30654	-2271.28	-6.59589	-2271.31	-6.81067	-2278.12
		B-ts_F_4	-2271.21	-6.30051	-6.30208	-2271.29	-6.59137	-2271.31	-6.80595	-2278.12
		B-ts_F_6	-2271.22	-6.29599	-6.29755	-2271.3	-6.58709	-2271.32	-6.80185	-2278.13
		B-ts_R_1	-2271.19	-6.31061	-6.31217	-2271.27	-6.60148	-2271.3	-6.81609	-2278.11
		B-ts_R_10	-2271.21	-6.29955	-6.30067	-2271.3	-6.59074	-2271.32	-6.8049	-2278.13
		B-ts_R_2	-2271.19	-6.3118	-6.31326	-2271.27	-6.6027	-2271.3	-6.81715	-2278.11
		B-ts_R_4	-2271.19	-6.31257	-6.31396	-2271.27	-6.60356	-2271.3	-6.818	-2278.12
		B-ts_R_6	-2271.2	-6.30789	-6.30915	-2271.28	-6.59898	-2271.3	-6.8133	-2278.12
		B-ts	-2271.19	-6.30907	-6.31062	-2271.28	-6.59999	-2271.3	-6.81461	-2278.11
		molecule	BO3	BO4	M06-2X-D3	B3LYP3-D4	wB97X-D4	CAM-B3LYP-D4	BLYP-D4		HF-M06-2X	LDA-M06-2X	HF-B3LYP3	LDA-B3LYP3	HF-wB97X	LDA-wB97X	HF-CAM-B3LYP	LDA-CAM-B3LYP	HF-BLYP	LDA-BLYP
		B-ts-F1	0.353457	0.617812	-2280.55	-2281.31	-2280.8	-2280.57	-2280.79		-2280.39	-2280.39	-2281.06	-2281.22	-2280.64	-2280.66	-2280.34	-2280.46	-2280.4	-2280.71
		B-ts-F10	0.718331	0.932563	-2280.57	-2281.32	-2280.83	-2280.59	-2280.79		-2280.42	-2280.42	-2281.08	-2281.23	-2280.67	-2280.69	-2280.37	-2280.49	-2280.41	-2280.71
		B-ts-F12	0.746351	0.962356	-2280.58	-2281.33	-2280.84	-2280.59	-2280.79		-2280.42	-2280.42	-2281.09	-2281.24	-2280.67	-2280.7	-2280.37	-2280.49	-2280.42	-2280.71
		B-ts-F14	0.76191	0.985455	-2280.58	-2281.33	-2280.84	-2280.6	-2280.79		-2280.43	-2280.43	-2281.09	-2281.24	-2280.68	-2280.7	-2280.38	-2280.49	-2280.42	-2280.71
		B-ts-F16	0.773223	1.00415	-2280.59	-2281.33	-2280.85	-2280.6	-2280.8		-2280.43	-2280.43	-2281.09	-2281.24	-2280.68	-2280.7	-2280.38	-2280.5	-2280.42	-2280.71
		B-ts-F18	0.786149	1.01957	-2280.59	-2281.33	-2280.85	-2280.6	-2280.8		-2280.43	-2280.43	-2281.09	-2281.24	-2280.68	-2280.71	-2280.38	-2280.5	-2280.42	-2280.71
		B-ts-F2	0.406048	0.668958	-2280.55	-2281.31	-2280.81	-2280.57	-2280.79		-2280.39	-2280.39	-2281.06	-2281.22	-2280.64	-2280.66	-2280.34	-2280.46	-2280.4	-2280.71
		B-ts-F20	0.782295	1.02836	-2280.59	-2281.33	-2280.85	-2280.6	-2280.8		-2280.43	-2280.43	-2281.1	-2281.24	-2280.69	-2280.71	-2280.38	-2280.5	-2280.42	-2280.71
		B-ts-F24	0.779849	1.04765	-2280.59	-2281.34	-2280.85	-2280.6	-2280.8		-2280.44	-2280.43	-2281.1	-2281.24	-2280.69	-2280.71	-2280.39	-2280.5	-2280.42	-2280.72
		B-ts-F28	0.781933	1.05334	-2280.59	-2281.34	-2280.85	-2280.61	-2280.8		-2280.44	-2280.44	-2281.1	-2281.25	-2280.69	-2280.71	-2280.39	-2280.5	-2280.43	-2280.72
		B-ts-F3	0.456082	0.717183	-2280.55	-2281.31	-2280.81	-2280.57	-2280.79		-2280.39	-2280.39	-2281.06	-2281.22	-2280.64	-2280.66	-2280.35	-2280.47	-2280.4	-2280.71
		B-ts-F32	0.783708	1.06024	-2280.59	-2281.34	-2280.85	-2280.61	-2280.8		-2280.44	-2280.44	-2281.1	-2281.25	-2280.69	-2280.71	-2280.39	-2280.51	-2280.43	-2280.72
		B-ts-F36	0.783489	1.06517	-2280.59	-2281.34	-2280.86	-2280.61	-2280.8		-2280.44	-2280.44	-2281.1	-2281.25	-2280.69	-2280.72	-2280.39	-2280.51	-2280.43	-2280.72
		B-ts-F4	0.504035	0.761646	-2280.55	-2281.31	-2280.81	-2280.57	-2280.79		-2280.39	-2280.4	-2281.07	-2281.22	-2280.64	-2280.67	-2280.35	-2280.47	-2280.4	-2280.71
		B-ts-F40	0.783752	1.06896	-2280.6	-2281.34	-2280.86	-2280.61	-2280.8		-2280.44	-2280.44	-2281.1	-2281.25	-2280.69	-2280.72	-2280.39	-2280.51	-2280.43	-2280.72
		B-ts-F5	0.548728	0.801419	-2280.56	-2281.31	-2280.82	-2280.57	-2280.79		-2280.4	-2280.4	-2281.07	-2281.22	-2280.65	-2280.67	-2280.35	-2280.47	-2280.4	-2280.71
		B-ts-F6	0.591005	0.836324	-2280.56	-2281.32	-2280.82	-2280.58	-2280.79		-2280.4	-2280.4	-2281.07	-2281.22	-2280.65	-2280.68	-2280.36	-2280.47	-2280.4	-2280.71
		B-ts-F7	0.628473	0.866366	-2280.56	-2281.32	-2280.82	-2280.58	-2280.79		-2280.41	-2280.41	-2281.07	-2281.23	-2280.66	-2280.68	-2280.36	-2280.48	-2280.41	-2280.71
		B-ts-F8	0.664109	0.89215	-2280.57	-2281.32	-2280.83	-2280.58	-2280.79		-2280.41	-2280.41	-2281.08	-2281.23	-2280.66	-2280.68	-2280.36	-2280.48	-2280.41	-2280.71
		B-ts-F9	0.691217	0.913965	-2280.57	-2281.32	-2280.83	-2280.59	-2280.79		-2280.41	-2280.41	-2281.08	-2281.23	-2280.66	-2280.69	-2280.37	-2280.48	-2280.41	-2280.71
		B-ts-R1	0.243709	0.51286	-2280.55	-2281.31	-2280.8	-2280.57	-2280.79		-2280.39	-2280.39	-2281.06	-2281.22	-2280.63	-2280.66	-2280.34	-2280.46	-2280.4	-2280.71
		B-ts-R10	0.007911	0.149771	-2280.57	-2281.32	-2280.82	-2280.58	-2280.79		-2280.41	-2280.41	-2281.08	-2281.23	-2280.66	-2280.68	-2280.36	-2280.48	-2280.42	-2280.71
		B-ts-R12	0.000736	0.103235	-2280.57	-2281.33	-2280.83	-2280.59	-2280.8		-2280.42	-2280.42	-2281.08	-2281.23	-2280.66	-2280.69	-2280.37	-2280.48	-2280.42	-2280.71
		B-ts-R14	-0.0035	0.074084	-2280.58	-2281.33	-2280.83	-2280.59	-2280.8		-2280.42	-2280.42	-2281.09	-2281.24	-2280.67	-2280.69	-2280.37	-2280.49	-2280.42	-2280.72
		B-ts-R16	-0.005563	0.057239	-2280.58	-2281.33	-2280.84	-2280.59	-2280.8		-2280.43	-2280.42	-2281.09	-2281.24	-2280.67	-2280.7	-2280.38	-2280.49	-2280.43	-2280.72
		B-ts-R18	-0.005939	0.047873	-2280.58	-2281.33	-2280.84	-2280.6	-2280.8		-2280.43	-2280.43	-2281.09	-2281.24	-2280.68	-2280.7	-2280.38	-2280.49	-2280.43	-2280.72
		B-ts-R2	0.190997	0.462095	-2280.55	-2281.31	-2280.8	-2280.57	-2280.79		-2280.39	-2280.39	-2281.06	-2281.22	-2280.63	-2280.66	-2280.34	-2280.46	-2280.4	-2280.71
		B-ts-R20	-0.005224	0.042488	-2280.58	-2281.33	-2280.84	-2280.6	-2280.8		-2280.43	-2280.43	-2281.1	-2281.24	-2280.68	-2280.7	-2280.38	-2280.5	-2280.43	-2280.72
		B-ts-R24	-0.002658	0.037256	-2280.59	-2281.34	-2280.84	-2280.6	-2280.8		-2280.43	-2280.43	-2281.1	-2281.25	-2280.68	-2280.7	-2280.38	-2280.5	-2280.43	-2280.72
		B-ts-R28	-0.000914	0.034092	-2280.59	-2281.34	-2280.85	-2280.6	-2280.81		-2280.43	-2280.43	-2281.1	-2281.25	-2280.68	-2280.71	-2280.39	-2280.5	-2280.44	-2280.73
		B-ts-R3	0.142784	0.413491	-2280.55	-2281.31	-2280.8	-2280.57	-2280.79		-2280.39	-2280.39	-2281.07	-2281.22	-2280.64	-2280.66	-2280.34	-2280.46	-2280.41	-2280.71
		B-ts-R32	0.000752	0.031648	-2280.59	-2281.34	-2280.85	-2280.6	-2280.81		-2280.44	-2280.44	-2281.1	-2281.25	-2280.69	-2280.71	-2280.39	-2280.5	-2280.44	-2280.73
		B-ts-R36	0.002249	0.029283	-2280.59	-2281.34	-2280.85	-2280.61	-2280.81		-2280.44	-2280.44	-2281.11	-2281.25	-2280.69	-2280.71	-2280.39	-2280.51	-2280.44	-2280.73
		B-ts-R4	0.100613	0.367721	-2280.55	-2281.31	-2280.8	-2280.57	-2280.79		-2280.39	-2280.39	-2281.07	-2281.22	-2280.64	-2280.66	-2280.35	-2280.47	-2280.41	-2280.71
		B-ts-R40	0.003201	0.028432	-2280.59	-2281.34	-2280.85	-2280.61	-2280.81		-2280.44	-2280.44	-2281.11	-2281.25	-2280.69	-2280.71	-2280.39	-2280.51	-2280.44	-2280.73
		B-ts-R5	0.064935	0.324913	-2280.55	-2281.31	-2280.81	-2280.57	-2280.79		-2280.4	-2280.4	-2281.07	-2281.22	-2280.64	-2280.66	-2280.35	-2280.47	-2280.41	-2280.71
		B-ts-R6	0.037411	0.284691	-2280.56	-2281.31	-2280.81	-2280.57	-2280.79		-2280.4	-2280.4	-2281.07	-2281.22	-2280.64	-2280.67	-2280.35	-2280.47	-2280.41	-2280.71
		B-ts-R7	0.029432	0.249313	-2280.56	-2281.32	-2280.81	-2280.57	-2280.79		-2280.4	-2280.4	-2281.07	-2281.23	-2280.65	-2280.67	-2280.35	-2280.47	-2280.41	-2280.71
		B-ts-R8	0.018649	0.212682	-2280.56	-2281.32	-2280.81	-2280.58	-2280.79		-2280.4	-2280.4	-2281.08	-2281.23	-2280.65	-2280.67	-2280.36	-2280.47	-2280.41	-2280.71
		B-ts-R9	0.013725	0.180185	-2280.56	-2281.32	-2280.82	-2280.58	-2280.79		-2280.41	-2280.41	-2281.08	-2281.23	-2280.65	-2280.68	-2280.36	-2280.48	-2280.42	-2280.71
		B-ts	0.298657	0.564925	-2280.55	-2281.31	-2280.8	-2280.57	-2280.79		-2280.39	-2280.39	-2281.06	-2281.22	-2280.63	-2280.66	-2280.34	-2280.46	-2280.4	-2280.71
		phpent			-576.831	-577.122	-576.922	-576.803	-576.913		-329.241	-329.242	-329.413	-329.442	-329.318	-329.317	-329.212	-329.236	-329.203	-329.264
		dcdmh			-1374.46	-1374.73	-1374.55	-1374.51	-1374.58		-1374.4	-1374.4	-1374.63	-1374.7	-1374.49	-1374.5	-1374.43	-1374.48	-1374.44	-1374.56
		qui			-329.279	-329.468	-329.354	-329.262	-329.289		-576.775	-576.773	-577.035	-577.087	-576.862	-576.87	-576.723	-576.765	-576.777	-576.88

## Sheet: C
#In this sheet, calculations related to reaction C are collected. DFT results are obtained on the Def2-TZVPP basis set.
	LNO-CC	File_name	TnHF	TnCC	TtCC	QnHF	QnCC	CBS_HF	CBS_CC	CBS_SUM
		C-en	-704.011	-2.96664	-2.96714	-704.053	-3.10354	-704.064	-3.20421	-707.269
		MeI	-334.292	-0.87398	-0.873721	-334.295	-0.964469	-334.296	-1.03011	-335.326
		anti-prec	-1038.31	-3.8505	-3.85098	-1038.36	-4.07727	-1038.37	-4.24347	-1042.61
		anti-TS	-1038.3	-3.85543	-3.85576	-1038.34	-4.08264	-1038.35	-4.24894	-1042.6
		anti-prod	-743.659	-3.14947	-3.14966	-743.703	-3.29307	-743.716	-3.39814	-747.114
		C-prec	-1038.31	-3.84784	-3.84823	-1038.36	-4.07501	-1038.37	-4.24139	-1042.61
		C-ts	-1038.3	-3.85495	-3.85531	-1038.34	-4.08206	-1038.36	-4.24832	-1042.6
		C-prod	-743.658	-3.14943	-3.14963	-743.702	-3.29293	-743.714	-3.39797	-747.112
		iodide	-294.747	-0.668331	-0.668291	-294.747	-0.754628	-294.747	-0.817542	-295.564
	DFT	molecule		C-en	MeI	anti-prec	anti-TS	C-prec	C-ts	anti-prod	C-prod	iodide
		BP86		-708.355	-337.771	-1046.14	-1046.14	-1046.14	-1046.14	-748.26	-748.258	-297.935
		BP86-D3		-708.41	-337.775	-1046.2	-1046.21	-1046.2	-1046.21	-748.324	-748.322	-297.935
		BP86-D4		-708.403	-337.774	-1046.19	-1046.2	-1046.2	-1046.2	-748.316	-748.314	-297.935
		HF-BP86		-708.249	-337.755	-1046.02	-1046.01	-1046.02	-1046.01	-748.155	-748.153	-297.927
		LDA-BP86		-708.368	-337.77	-1046.15	-1046.16	-1046.16	-1046.16	-748.278	-748.276	-297.934
		BLYP		-708.086	-337.555	-1045.65	-1045.65	-1045.65	-1045.65	-747.967	-747.966	-297.741
		BLYP-D3		-708.159	-337.561	-1045.74	-1045.74	-1045.74	-1045.74	-748.051	-748.05	-297.741
		BLYP-D4		-708.164	-337.56	-1045.74	-1045.74	-1045.74	-1045.75	-748.056	-748.055	-297.741
		HF-BLYP		-707.986	-337.537	-1045.54	-1045.53	-1045.54	-1045.53	-747.87	-747.869	-297.731
		LDA-BLYP		-708.123	-337.555	-1045.69	-1045.7	-1045.7	-1045.7	-748.012	-748.011	-297.739
		PW91		-708.102	-337.711	-1045.83	-1045.83	-1045.83	-1045.83	-747.991	-747.989	-297.893
		PW91-D3		-708.124	-337.713	-1045.85	-1045.86	-1045.86	-1045.86	-748.017	-748.015	-297.893
		PW91-D4		-708.132	-337.713	-1045.86	-1045.86	-1045.86	-1045.87	-748.025	-748.023	-297.893
		HF-PW91		-707.973	-337.694	-1045.68	-1045.68	-1045.68	-1045.68	-747.858	-747.857	-297.885
		LDA-PW91		-708.1	-337.709	-1045.83	-1045.83	-1045.83	-1045.83	-747.991	-747.989	-297.892
		PBE		-707.503	-337.562	-1045.08	-1045.08	-1045.08	-1045.08	-747.354	-747.352	-297.782
		PBE-D3		-707.539	-337.565	-1045.12	-1045.12	-1045.12	-1045.13	-747.395	-747.394	-297.782
		PBE-D4		-707.539	-337.564	-1045.12	-1045.12	-1045.12	-1045.12	-747.395	-747.394	-297.782
		HF-PBE		-707.385	-337.546	-1044.95	-1044.94	-1044.95	-1044.94	-747.234	-747.233	-297.774
		LDA-PBE		-707.508	-337.561	-1045.09	-1045.09	-1045.09	-1045.09	-747.362	-747.36	-297.78
		SCAN		-708.099	-337.719	-1045.83	-1045.83	-1045.84	-1045.84	-747.995	-747.993	-297.901
		SCAN-D3		-708.109	-337.72	-1045.85	-1045.85	-1045.85	-1045.85	-748.007	-748.004	-297.901
		SCAN-D4		-708.105	-337.72	-1045.84	-1045.84	-1045.84	-1045.84	-748.003	-748.001	-297.901
		HF-SCAN		-708.012	-337.706	-1045.73	-1045.73	-1045.73	-1045.73	-747.905	-747.903	-297.895
		LDA-SCAN		-708.05	-337.713	-1045.78	-1045.78	-1045.78	-1045.78	-747.943	-747.941	-297.899
		TPSS		-708.456	-337.534	-1046	-1046	-1046	-1046.01	-748.377	-748.375	-297.684
		TPSS-D3		-708.502	-337.537	-1046.06	-1046.06	-1046.06	-1046.06	-748.429	-748.427	-297.684
		TPSS-D4		-708.505	-337.537	-1046.06	-1046.06	-1046.06	-1046.06	-748.432	-748.431	-297.684
		HF-TPSS		-708.391	-337.524	-1045.93	-1045.93	-1045.93	-1045.93	-748.314	-748.313	-297.679
		LDA-TPSS		-708.453	-337.53	-1046	-1046	-1046	-1046.01	-748.375	-748.374	-297.682
		B97M-V		-708.309	-337.617	-1045.94	-1045.94	-1045.94	-1045.94	-748.227	-748.224	-297.777
		VV10-contr:		0.412599	0.131123	0.538516	0.537987	0.53981	0.53787	0.441812	0.441842	0.0997849
		no D4
		HF-B97M-V		-708.234	-337.609	-1045.86	-1045.84	-1045.86	-1045.85	-748.148	-748.145	-297.775
		LDA-B97M-V		-708.211	-337.603	-1045.83	-1045.82	-1045.83	-1045.83	-748.122	-748.12	-297.769
		M06-L		-708.25	-337.797	-1046.06	-1046.06	-1046.06	-1046.06	-748.164	-748.163	-297.961
		M06-L-D3		-708.251	-337.797	-1046.06	-1046.06	-1046.07	-1046.06	-748.167	-748.165	-297.961
		M06-L-D4		-708.254	-337.798	-1046.07	-1046.06	-1046.07	-1046.07	-748.17	-748.168	-297.961
		HF-M06-L		-708.152	-337.783	-1045.95	-1045.93	-1045.95	-1045.94	-748.06	-748.058	-297.956
		LDA-M06-L		-708.165	-337.785	-1045.97	-1045.96	-1045.97	-1045.96	-748.073	-748.071	-297.956
		TPSSh		-708.381	-337.55	-1045.94	-1045.94	-1045.95	-1045.94	-748.301	-748.299	-297.706
		TPSSh-D3		-708.423	-337.554	-1045.99	-1045.99	-1046	-1046	-748.349	-748.347	-297.706
		TPSSh-D4		-708.426	-337.553	-1046	-1046	-1046	-1046	-748.352	-748.35	-297.706
		HF-TPSSh		-708.335	-337.542	-1045.89	-1045.89	-1045.89	-1045.89	-748.258	-748.256	-297.702
		LDA-TPSSh		-708.367	-337.546	-1045.93	-1045.93	-1045.93	-1045.93	-748.288	-748.286	-297.703
		B3LYP3		-708.353	-337.735	-1046.1	-1046.09	-1046.1	-1046.1	-748.267	-748.266	-297.897
		B3LYP3-D3		-708.413	-337.74	-1046.17	-1046.17	-1046.17	-1046.17	-748.336	-748.334	-297.897
		B3LYP3-D4		-708.41	-337.739	-1046.16	-1046.16	-1046.17	-1046.17	-748.332	-748.331	-297.897
		HF-B3LYP3		-708.297	-337.724	-1046.04	-1046.03	-1046.04	-1046.03	-748.214	-748.212	-297.891
		LDA-B3LYP3		-708.366	-337.733	-1046.12	-1046.11	-1046.12	-1046.12	-748.285	-748.283	-297.895
		PBE0		-707.55	-337.595	-1045.16	-1045.15	-1045.16	-1045.16	-747.416	-747.414	-297.81
		PBE0-D3		-707.582	-337.598	-1045.2	-1045.19	-1045.2	-1045.19	-747.453	-747.451	-297.81
		PBE0-D4		-707.581	-337.597	-1045.19	-1045.19	-1045.2	-1045.19	-747.452	-747.45	-297.81
		HF-PBE0		-707.498	-337.587	-1045.1	-1045.09	-1045.1	-1045.09	-747.364	-747.362	-297.806
		LDA-PBE0		-707.528	-337.591	-1045.13	-1045.13	-1045.14	-1045.13	-747.395	-747.393	-297.807
		MN15		-707.542	-336.856	-1044.42	-1044.41	-1044.42	-1044.41	-747.401	-747.399	-297.078
		MN15-D3		-707.542	-336.856	-1044.42	-1044.41	-1044.42	-1044.41	-747.401	-747.399	-297.078
		no D4
		HF-MN15		-707.394	-336.822	-1044.23	-1044.22	-1044.23	-1044.22	-747.243	-747.241	-297.053
		LDA-MN15		-707.508	-336.846	-1044.37	-1044.36	-1044.37	-1044.36	-747.364	-747.362	-297.071
		BHLYP		-707.933	-337.558	-1045.5	-1045.49	-1045.5	-1045.5	-747.827	-747.825	-297.752
		BHLYP-D3		-707.979	-337.562	-1045.56	-1045.55	-1045.56	-1045.55	-747.879	-747.877	-297.752
		BHLYP-D4		-707.973	-337.561	-1045.55	-1045.54	-1045.55	-1045.54	-747.873	-747.871	-297.752
		HF-BHLYP		-707.928	-337.555	-1045.5	-1045.49	-1045.5	-1045.49	-747.825	-747.823	-297.749
		LDA-BHLYP		-707.885	-337.55	-1045.45	-1045.44	-1045.45	-1045.44	-747.779	-747.777	-297.747
		M06-2X		-708.071	-337.532	-1045.62	-1045.61	-1045.62	-1045.61	-747.963	-747.961	-297.723
		M06-2X-D3		-708.072	-337.532	-1045.62	-1045.61	-1045.62	-1045.61	-747.965	-747.963	-297.723
		no D4
		HF-M06-2X		-707.999	-337.523	-1045.54	-1045.53	-1045.54	-1045.53	-747.888	-747.886	-297.72
		LDA-M06-2X		-708	-337.522	-1045.54	-1045.53	-1045.54	-1045.53	-747.889	-747.887	-297.718
		wB97X		-708.184	-337.672	-1045.87	-1045.86	-1045.87	-1045.86	-748.094	-748.092	-297.847
		wB97X-D3		-708.247	-337.68	-1045.95	-1045.93	-1045.95	-1045.94	-748.165	-748.163	-297.847
		wB97X-D4		-708.19	-337.672	-1045.88	-1045.86	-1045.88	-1045.87	-748.101	-748.099	-297.847
		HF-wB97X		-708.113	-337.663	-1045.79	-1045.77	-1045.79	-1045.78	-748.019	-748.018	-297.843
		LDA-wB97X		-708.123	-337.662	-1045.8	-1045.78	-1045.8	-1045.79	-748.031	-748.029	-297.843
		wB97X-V		-708.167	-337.609	-1045.79	-1045.78	-1045.79	-1045.78	-748.077	-748.076	-297.784
		VV10-contr:		0.411995	0.131069	0.537821	0.537226	0.539106	0.537094	0.441122	0.441151	0.0997719
		no D4
		HF-wB97X-V		-708.098	-337.6	-1045.71	-1045.7	-1045.71	-1045.7	-748.004	-748.003	-297.78
		LDA-wB97X-V		-708.091	-337.599	-1045.7	-1045.69	-1045.7	-1045.69	-747.998	-747.997	-297.78
		wB97M-V		-708.108	-337.586	-1045.71	-1045.7	-1045.71	-1045.7	-747.999	-747.997	-297.779
		VV10-contr:		0.411485	0.131035	0.537171	0.536593	0.538488	0.536453	0.440563	0.440588	0.099758
		no D4
		HF-wB97M-V		-708.03	-337.576	-1045.62	-1045.61	-1045.62	-1045.61	-747.916	-747.914	-297.775
		LDA-wB97M-V		-708.033	-337.576	-1045.62	-1045.61	-1045.62	-1045.61	-747.92	-747.918	-297.774
		LC-wPBE		-707.909	-337.646	-1045.57	-1045.55	-1045.57	-1045.55	-747.806	-747.805	-297.835
		LC-wPBE-D3		-707.943	-337.649	-1045.61	-1045.59	-1045.61	-1045.59	-747.846	-747.844	-297.835
		no D4
		HF-LC-wPBE		-707.845	-337.638	-1045.5	-1045.48	-1045.5	-1045.48	-747.741	-747.739	-297.831
		LDA-LC-wPBE		-707.888	-337.64	-1045.54	-1045.53	-1045.54	-1045.53	-747.789	-747.788	-297.83
		CAM-B3LYP		-708.023	-337.612	-1045.65	-1045.64	-1045.65	-1045.64	-747.913	-747.911	-297.805
		CAM-B3LYP-D3		-708.051	-337.614	-1045.68	-1045.67	-1045.68	-1045.68	-747.946	-747.944	-297.805
		CAM-B3LYP-D4		-708.054	-337.614	-1045.68	-1045.67	-1045.69	-1045.68	-747.949	-747.947	-297.805
		HF-CAM-B3LYP		-707.952	-337.601	-1045.57	-1045.56	-1045.57	-1045.56	-747.841	-747.839	-297.799
		LDA-CAM-B3LYP		-708.006	-337.608	-1045.63	-1045.62	-1045.63	-1045.62	-747.897	-747.896	-297.802
		B2PLYP		-707.781	-337.318	-1045.11	-1045.11	-1045.11	-1045.11	-747.657	-747.655	-297.522
		B2PLYP-D3		-707.809	-337.321	-1045.15	-1045.14	-1045.15	-1045.14	-747.688	-747.687	-297.522
		B2PLYP-D4		-707.807	-337.32	-1045.14	-1045.14	-1045.14	-1045.14	-747.686	-747.684	-297.522
		HF-B2PLYP		-707.767	-337.315	-1045.1	-1045.09	-1045.1	-1045.09	-747.644	-747.642	-297.52
		LDA-B2PLYP		-707.713	-337.308	-1045.04	-1045.03	-1045.04	-1045.03	-747.586	-747.585	-297.517
		DSDPBEP86		-707.08	-337.057	-1044.15	-1044.14	-1044.15	-1044.15	-746.916	-746.914	-297.303
		DSDPBEP86-D3		-707.099	-337.059	-1044.18	-1044.17	-1044.18	-1044.17	-746.938	-746.936	-297.303
		DSDPBEP86-D4		-707.087	-337.057	-1044.16	-1044.15	-1044.16	-1044.16	-746.925	-746.923	-297.303
		HF-DSDPBEP86		-707.071	-337.056	-1044.14	-1044.13	-1044.14	-1044.14	-746.908	-746.907	-297.303
		LDA-DSDPBEP86		-706.953	-337.04	-1044.01	-1044	-1044.01	-1044	-746.783	-746.781	-297.296
		revDSDPBEP86		-707.039	-337.045	-1044.1	-1044.09	-1044.1	-1044.09	-746.875	-746.874	-297.292
		no D3
		revDSDPBEP86-D4		-707.064	-337.047	-1044.13	-1044.12	-1044.13	-1044.12	-746.903	-746.901	-297.292
		HF-revDSDPBEP86		-707.047	-337.045	-1044.11	-1044.1	-1044.11	-1044.1	-746.886	-746.884	-297.291
		LDA-revDSDPBEP86		-706.931	-337.03	-1043.97	-1043.97	-1043.98	-1043.97	-746.763	-746.761	-297.284
		DRPA75		-707.264	-336.677	-1043.96	-1043.95	-1043.96	-1043.95	-747.125	-747.124	-296.893
		DRPA75-D3		-707.308	-336.682	-1044.01	-1044	-1044.01	-1044	-747.174	-747.173	-296.893
		no D4
		HF-DRPA75		-707.305	-336.683	-1044	-1043.99	-1044	-1044	-747.171	-747.17	-296.894
		LDA-DRPA75		-707.174	-336.666	-1043.85	-1043.84	-1043.85	-1043.85	-747.032	-747.03	-296.887
		DSD-PBEP86-dRPA75		-707.314	-336.802	-1044.13	-1044.12	-1044.13	-1044.12	-747.179	-747.177	-297.018
		no D3
		DSD-PBEP86-dRPA75-D4		-707.335	-336.805	-1044.16	-1044.15	-1044.16	-1044.15	-747.202	-747.201	-297.018
		HF-DSD-PBEP86-dRPA75		-707.329	-336.805	-1044.15	-1044.14	-1044.15	-1044.14	-747.196	-747.194	-297.018
		LDA-DSD-PBEP86-dRPA75		-707.195	-336.787	-1044	-1043.99	-1044	-1043.99	-747.054	-747.052	-297.01
	IRC	File_name	TnHF	TnCC	TtCC	QnHF	QnCC	CBS_HF	CBS_CC	CBS_SUM
		C-en	-704.011	-2.96664	-2.96714	-704.053	-3.10354	-704.064	-3.20421	-707.269
		MeI	-334.292	-0.87398	-0.873721	-334.295	-0.964469	-334.296	-1.03011	-335.326
		C-ts	-1038.3	-3.85495	-3.85531	-1038.34	-4.08206	-1038.36	-4.24832	-1042.6
		C-ts-R1	-1038.3	-3.85494	-3.85538	-1038.34	-4.08188	-1038.36	-4.24815	-1042.6
		C-ts-R2	-1038.3	-3.85467	-3.85516	-1038.34	-4.0816	-1038.36	-4.24793	-1042.6
		C-ts-R3	-1038.3	-3.85421	-3.85471	-1038.35	-4.08111	-1038.36	-4.24745	-1042.61
		C-ts-R5	-1038.3	-3.85327	-3.8537	-1038.35	-4.07996	-1038.36	-4.24603	-1042.61
		C-ts-R8	-1038.3	-3.85325	-3.85368	-1038.35	-4.07982	-1038.36	-4.2458	-1042.61
		C-ts-F1	-1038.3	-3.85482	-3.85514	-1038.34	-4.08213	-1038.36	-4.24847	-1042.6
		C-ts-F2	-1038.3	-3.85425	-3.85461	-1038.35	-4.08175	-1038.36	-4.24832	-1042.61
		C-ts-F3	-1038.3	-3.8532	-3.85357	-1038.35	-4.08091	-1038.36	-4.24763	-1042.61
		C-ts-F4	-1038.31	-3.85173	-3.85213	-1038.35	-4.07966	-1038.37	-4.24659	-1042.61
		C-ts-F5	-1038.31	-3.84994	-3.8503	-1038.36	-4.07796	-1038.37	-4.24489	-1042.62
		C-ts-F6	-1038.32	-3.84792	-3.84825	-1038.37	-4.07603	-1038.38	-4.243	-1042.62
		C-ts-F7	-1038.33	-3.84572	-3.84603	-1038.38	-4.07393	-1038.39	-4.24091	-1042.63
		C-ts-F8	-1038.34	-3.84347	-3.84378	-1038.39	-4.07173	-1038.4	-4.23877	-1042.64
		C-ts-F10	-1038.36	-3.8392	-3.83955	-1038.4	-4.06769	-1038.42	-4.23496	-1042.65
		C-ts-F12	-1038.38	-3.83549	-3.83588	-1038.42	-4.0642	-1038.44	-4.23168	-1042.67
		C-ts-F16	-1038.4	-3.83066	-3.8312	-1038.44	-4.05979	-1038.46	-4.22781	-1042.68
		C-prod	-743.658	-3.14943	-3.14963	-743.702	-3.29293	-743.714	-3.39797	-747.112
		iodide	-294.747	-0.668331	-0.668291	-294.747	-0.754628	-294.747	-0.817542	-295.564
		molecule	BO5	BO6	M06-2X-D3	B3LYP3-D4	wB97X-D4	CAM-B3LYP-D4	BLYP-D4		HF-M06-2X	LDA-M06-2X	HF-B3LYP3	LDA-B3LYP3	HF-wB97X	LDA-wB97X	HF-CAM-B3LYP	LDA-CAM-B3LYP	HF-BLYP	LDA-BLYP
		en			-708.072	-708.41	-708.19	-708.054	-708.164		-707.999	-708	-708.297	-708.366	-708.113	-708.123	-707.952	-708.006	-707.986	-708.123
		meI	1.02628		-337.532	-337.739	-337.672	-337.614	-337.56		-337.523	-337.522	-337.724	-337.733	-337.663	-337.662	-337.601	-337.608	-337.537	-337.555
		C-ts	0.659006	0.258251	-1045.61	-1046.17	-1045.87	-1045.68	-1045.75		-1045.53	-1045.53	-1046.03	-1046.12	-1045.78	-1045.79	-1045.56	-1045.62	-1045.53	-1045.7
		C-ts-R1	0.716834	0.199111	-1045.61	-1046.17	-1045.87	-1045.68	-1045.75		-1045.53	-1045.53	-1046.03	-1046.12	-1045.78	-1045.79	-1045.56	-1045.62	-1045.53	-1045.7
		C-ts-R2	0.767917	0.150101	-1045.62	-1046.17	-1045.87	-1045.68	-1045.74		-1045.53	-1045.53	-1046.03	-1046.12	-1045.78	-1045.79	-1045.56	-1045.62	-1045.53	-1045.7
		C-ts-R3	0.811256	0.113011	-1045.62	-1046.17	-1045.87	-1045.68	-1045.74		-1045.53	-1045.53	-1046.03	-1046.12	-1045.78	-1045.79	-1045.56	-1045.62	-1045.54	-1045.7
		C-ts-R4	0.848114	0.084855	-1045.62	-1046.17	-1045.87	-1045.68	-1045.74		-1045.53	-1045.53	-1046.03	-1046.12	-1045.78	-1045.79	-1045.56	-1045.62	-1045.54	-1045.7
		C-ts-R5	0.876475	0.066594	-1045.62	-1046.17	-1045.87	-1045.68	-1045.74		-1045.54	-1045.53	-1046.03	-1046.12	-1045.79	-1045.79	-1045.56	-1045.62	-1045.54	-1045.7
		C-ts-R8	0.903193	0.051542	-1045.62	-1046.16	-1045.87	-1045.68	-1045.74		-1045.54	-1045.53	-1046.03	-1046.11	-1045.79	-1045.79	-1045.56	-1045.62	-1045.54	-1045.7
		C-ts-F1	0.598371	0.32044	-1045.62	-1046.17	-1045.87	-1045.68	-1045.75		-1045.53	-1045.53	-1046.03	-1046.12	-1045.78	-1045.79	-1045.56	-1045.62	-1045.54	-1045.7
		C-ts-F2	0.535787	0.382902	-1045.62	-1046.17	-1045.87	-1045.68	-1045.75		-1045.53	-1045.53	-1046.03	-1046.12	-1045.78	-1045.79	-1045.56	-1045.62	-1045.54	-1045.7
		C-ts-F3	0.470922	0.445176	-1045.62	-1046.17	-1045.87	-1045.68	-1045.75		-1045.53	-1045.53	-1046.03	-1046.12	-1045.78	-1045.79	-1045.56	-1045.62	-1045.54	-1045.7
		C-ts-F4	0.402813	0.508393	-1045.62	-1046.17	-1045.87	-1045.68	-1045.75		-1045.54	-1045.54	-1046.04	-1046.12	-1045.78	-1045.79	-1045.57	-1045.63	-1045.54	-1045.71
		C-ts-F5	0.330555	0.573245	-1045.63	-1046.17	-1045.88	-1045.69	-1045.75		-1045.54	-1045.54	-1046.04	-1046.12	-1045.79	-1045.8	-1045.57	-1045.63	-1045.54	-1045.71
		C-ts-F6	0.256399	0.637853	-1045.63	-1046.18	-1045.88	-1045.69	-1045.76		-1045.55	-1045.55	-1046.05	-1046.13	-1045.8	-1045.8	-1045.58	-1045.64	-1045.55	-1045.71
		C-ts-F7	0.18677	0.698776	-1045.64	-1046.18	-1045.89	-1045.7	-1045.76		-1045.55	-1045.55	-1046.05	-1046.13	-1045.8	-1045.81	-1045.58	-1045.64	-1045.55	-1045.72
		C-ts-F8	0.128143	0.753662	-1045.65	-1046.19	-1045.9	-1045.71	-1045.77		-1045.56	-1045.56	-1046.06	-1046.14	-1045.81	-1045.82	-1045.59	-1045.65	-1045.56	-1045.72
		C-ts-F9	0.082516	0.802212	-1045.65	-1046.2	-1045.91	-1045.72	-1045.77		-1045.57	-1045.57	-1046.07	-1046.15	-1045.82	-1045.83	-1045.6	-1045.66	-1045.57	-1045.72
		C-ts-F10	0.048684	0.844894	-1045.66	-1046.2	-1045.92	-1045.72	-1045.78		-1045.58	-1045.58	-1046.07	-1046.15	-1045.83	-1045.84	-1045.61	-1045.67	-1045.57	-1045.73
		C-ts-F12	0.007343	0.915106	-1045.68	-1046.22	-1045.93	-1045.74	-1045.79		-1045.6	-1045.59	-1046.09	-1046.17	-1045.85	-1045.86	-1045.62	-1045.68	-1045.59	-1045.74
		C-ts-F14	-0.011591	0.969186	-1045.69	-1046.23	-1045.95	-1045.75	-1045.8		-1045.61	-1045.61	-1046.1	-1046.18	-1045.86	-1045.87	-1045.64	-1045.7	-1045.6	-1045.75
		C-ts-F16	-0.017782	1.00188	-1045.69	-1046.23	-1045.95	-1045.76	-1045.8		-1045.61	-1045.61	-1046.11	-1046.18	-1045.87	-1045.88	-1045.64	-1045.7	-1045.6	-1045.75
		C-prod		1.06296	-747.963	-748.331	-748.099	-747.947	-748.055		-747.886	-747.887	-748.212	-748.283	-748.018	-748.029	-747.839	-747.896	-747.869	-748.011
		iodide			-297.723	-297.897	-297.847	-297.805	-297.741		-297.72	-297.718	-297.891	-297.895	-297.843	-297.843	-297.799	-297.802	-297.731	-297.739

## Sheet: D
#In this sheet, calculations related to reaction D are collected. DFT results are obtained on the Def2-TZVPP basis set.
	LNO-CC	File_name	TnHF	TnCC	TtCC	QnHF	QnCC	CBS_HF	CBS_CC	CBS_SUM
		D-en	-402.061	-1.78808	-1.78812	-402.085	-1.86725	-402.092	-1.92508	-404.017
		D-ns	-511.243	-2.08872	-2.08911	-511.274	-2.18785	-511.282	-2.26077	-513.543
		D-ts1	-913.243	-3.9313	-3.93177	-913.296	-4.10663	-913.311	-4.23528	-917.546
		D-oo	-913.309	-3.91126	-3.9116	-913.363	-4.08741	-913.377	-4.21646	-917.594
		D-ts2	-913.259	-3.91498	-3.91547	-913.313	-4.09092	-913.328	-4.22003	-917.548
		D-cb	-913.317	-3.90727	-3.90738	-913.371	-4.08312	-913.385	-4.21163	-917.597
	DFT	molecule		D-en	D-ns	D-ts1	D-oo	D-ts2	D-cb
		BP86		-404.659	-514.368	-919.007	-919.037	-918.998	-919.041
		BP86-D3		-404.69	-514.398	-919.09	-919.115	-919.08	-919.118
		BP86-D4		-404.685	-514.393	-919.08	-919.106	-919.07	-919.108
		HF-BP86		-404.598	-514.288	-918.88	-918.909	-918.867	-918.915
		LDA-BP86		-404.663	-514.37	-919.034	-919.059	-919.023	-919.062
		BLYP		-404.481	-514.211	-918.661	-918.684	-918.649	-918.688
		BLYP-D3		-404.523	-514.251	-918.769	-918.786	-918.755	-918.788
		BLYP-D4		-404.525	-514.253	-918.775	-918.793	-918.761	-918.794
		HF-BLYP		-404.423	-514.131	-918.544	-918.566	-918.528	-918.569
		LDA-BLYP		-404.499	-514.227	-918.722	-918.74	-918.707	-918.74
		PW91		-404.5	-514.189	-918.675	-918.705	-918.666	-918.709
		PW91-D3		-404.512	-514.2	-918.708	-918.737	-918.699	-918.74
		PW91-D4		-404.516	-514.205	-918.719	-918.747	-918.71	-918.751
		HF-PW91		-404.425	-514.095	-918.512	-918.544	-918.5	-918.55
		LDA-PW91		-404.496	-514.183	-918.677	-918.705	-918.668	-918.708
		PBE		-404.143	-513.76	-917.889	-917.919	-917.88	-917.925
		PBE-D3		-404.164	-513.779	-917.942	-917.97	-917.933	-917.975
		PBE-D4		-404.163	-513.779	-917.943	-917.971	-917.933	-917.975
		HF-PBE		-404.076	-513.674	-917.743	-917.774	-917.73	-917.781
		LDA-PBE		-404.143	-513.758	-917.901	-917.929	-917.892	-917.933
		SCAN		-404.504	-514.162	-918.663	-918.699	-918.654	-918.698
		SCAN-D3		-404.509	-514.167	-918.678	-918.713	-918.669	-918.712
		SCAN-D4		-404.507	-514.165	-918.673	-918.708	-918.664	-918.708
		HF-SCAN		-404.455	-514.1	-918.549	-918.587	-918.538	-918.589
		LDA-SCAN		-404.473	-514.129	-918.601	-918.636	-918.592	-918.636
		TPSS		-404.73	-514.447	-919.155	-919.185	-919.145	-919.189
		TPSS-D3		-404.755	-514.471	-919.223	-919.248	-919.212	-919.252
		TPSS-D4		-404.757	-514.472	-919.228	-919.253	-919.216	-919.256
		HF-TPSS		-404.695	-514.392	-919.079	-919.108	-919.066	-919.115
		LDA-TPSS		-404.722	-514.438	-919.158	-919.183	-919.147	-919.186
		B97M-V		-404.643	-514.326	-918.962	-918.996	-918.952	-919
		VV10-contr:		0.264	0.299952	0.545434	0.545645	0.545476	0.547656
		no D4
		HF-B97M-V		-404.598	-514.272	-918.858	-918.896	-918.847	-918.902
		LDA-B97M-V		-404.584	-514.263	-918.837	-918.869	-918.826	-918.874
		M06-L		-404.6	-514.286	-918.876	-918.903	-918.864	-918.911
		M06-L-D3		-404.601	-514.287	-918.879	-918.906	-918.867	-918.914
		M06-L-D4		-404.603	-514.288	-918.883	-918.91	-918.871	-918.917
		HF-M06-L		-404.536	-514.211	-918.735	-918.768	-918.722	-918.778
		LDA-M06-L		-404.547	-514.233	-918.77	-918.794	-918.757	-918.802
		TPSSh		-404.69	-514.382	-919.049	-919.084	-919.042	-919.089
		TPSSh-D3		-404.713	-514.404	-919.112	-919.143	-919.104	-919.147
		TPSSh-D4		-404.714	-514.405	-919.116	-919.147	-919.107	-919.151
		HF-TPSSh		-404.665	-514.341	-918.997	-919.031	-918.987	-919.038
		LDA-TPSSh		-404.676	-514.366	-919.038	-919.068	-919.029	-919.072
		B3LYP3		-404.674	-514.361	-919.004	-919.039	-918.998	-919.042
		B3LYP3-D3		-404.707	-514.394	-919.092	-919.122	-919.085	-919.124
		B3LYP3-D4		-404.705	-514.391	-919.088	-919.119	-919.08	-919.12
		HF-B3LYP3		-404.64	-514.313	-918.94	-918.973	-918.931	-918.976
		LDA-B3LYP3		-404.677	-514.364	-919.031	-919.061	-919.022	-919.063
		PBE0		-404.188	-513.767	-917.935	-917.979	-917.933	-917.985
		PBE0-D3		-404.205	-513.784	-917.983	-918.024	-917.98	-918.029
		PBE0-D4		-404.204	-513.783	-917.982	-918.024	-917.979	-918.028
		HF-PBE0		-404.157	-513.725	-917.872	-917.916	-917.869	-917.923
		LDA-PBE0		-404.172	-513.748	-917.913	-917.954	-917.909	-917.959
		MN15		-404.173	-513.751	-917.915	-917.958	-917.911	-917.958
		MN15-D3		-404.173	-513.751	-917.915	-917.958	-917.911	-917.958
		no D4
		HF-MN15		-404.087	-513.651	-917.722	-917.767	-917.718	-917.768
		LDA-MN15		-404.151	-513.73	-917.873	-917.914	-917.866	-917.914
		BHLYP		-404.418	-514.044	-918.429	-918.478	-918.431	-918.481
		BHLYP-D3		-404.444	-514.069	-918.496	-918.542	-918.498	-918.544
		BHLYP-D4		-404.44	-514.066	-918.489	-918.535	-918.49	-918.537
		HF-BHLYP		-404.413	-514.034	-918.429	-918.476	-918.43	-918.479
		LDA-BHLYP		-404.387	-514.008	-918.376	-918.421	-918.373	-918.424
		M06-2X		-404.486	-514.137	-918.613	-918.656	-918.609	-918.656
		M06-2X-D3		-404.487	-514.137	-918.616	-918.659	-918.612	-918.659
		no D4
		HF-M06-2X		-404.444	-514.09	-918.521	-918.567	-918.518	-918.566
		LDA-M06-2X		-404.443	-514.087	-918.521	-918.564	-918.513	-918.564
		wB97X		-404.563	-514.212	-918.753	-918.803	-918.757	-918.812
		wB97X-D3		-404.598	-514.249	-918.844	-918.891	-918.847	-918.898
		wB97X-D4		-404.566	-514.214	-918.763	-918.812	-918.766	-918.82
		HF-wB97X		-404.521	-514.159	-918.66	-918.711	-918.664	-918.721
		LDA-wB97X		-404.525	-514.171	-918.677	-918.725	-918.676	-918.734
		wB97X-V		-404.552	-514.194	-918.733	-918.785	-918.737	-918.792
		VV10-contr:		0.263649	0.299493	0.544368	0.544725	0.544537	0.54677
		no D4
		HF-wB97X-V		-404.512	-514.146	-918.642	-918.695	-918.646	-918.703
		LDA-wB97X-V		-404.506	-514.144	-918.636	-918.688	-918.636	-918.695
		wB97M-V		-404.485	-514.176	-918.649	-918.696	-918.65	-918.701
		VV10-contr:		0.263395	0.299301	0.543658	0.544079	0.543827	0.546118
		no D4
		HF-wB97M-V		-404.439	-514.125	-918.549	-918.597	-918.549	-918.602
		LDA-wB97M-V		-404.44	-514.124	-918.551	-918.599	-918.549	-918.603
		LC-wPBE		-404.41	-513.987	-918.371	-918.432	-918.379	-918.441
		LC-wPBE-D3		-404.428	-514.005	-918.422	-918.479	-918.429	-918.488
		no D4
		HF-LC-wPBE		-404.371	-513.934	-918.291	-918.35	-918.299	-918.36
		LDA-LC-wPBE		-404.396	-513.97	-918.353	-918.411	-918.356	-918.419
		CAM-B3LYP		-404.459	-514.107	-918.54	-918.586	-918.54	-918.589
		CAM-B3LYP-D3		-404.475	-514.122	-918.583	-918.626	-918.583	-918.629
		CAM-B3LYP-D4		-404.476	-514.123	-918.587	-918.63	-918.586	-918.632
		HF-CAM-B3LYP		-404.417	-514.052	-918.453	-918.498	-918.452	-918.501
		LDA-CAM-B3LYP		-404.447	-514.092	-918.525	-918.568	-918.521	-918.57
		B2PLYP		-404.314	-513.95	-918.245	-918.28	-918.238	-918.285
		B2PLYP-D3		-404.329	-513.965	-918.286	-918.319	-918.278	-918.323
		B2PLYP-D4		-404.327	-513.963	-918.283	-918.317	-918.276	-918.321
		HF-B2PLYP		-404.304	-513.935	-918.229	-918.265	-918.222	-918.269
		LDA-B2PLYP		-404.272	-513.902	-918.164	-918.196	-918.152	-918.202
		DSDPBEP86		-403.904	-513.424	-917.314	-917.356	-917.311	-917.363
		DSDPBEP86-D3		-403.914	-513.435	-917.343	-917.383	-917.339	-917.389
		DSDPBEP86-D4		-403.908	-513.427	-917.326	-917.367	-917.322	-917.373
		HF-DSDPBEP86		-403.899	-513.417	-917.304	-917.347	-917.301	-917.353
		LDA-DSDPBEP86		-403.829	-513.338	-917.156	-917.194	-917.146	-917.203
		revDSDPBEP86		-403.885	-513.394	-917.261	-917.304	-917.259	-917.311
		no D3
		revDSDPBEP86-D4		-403.9	-513.408	-917.296	-917.339	-917.293	-917.345
		HF-revDSDPBEP86		-403.89	-513.396	-917.274	-917.318	-917.271	-917.324
		LDA-revDSDPBEP86		-403.822	-513.319	-917.128	-917.168	-917.119	-917.176
		DRPA75		-404.047	-513.533	-917.565	-917.606	-917.56	-917.612
		DRPA75-D3		-404.073	-513.561	-917.627	-917.667	-917.622	-917.673
		no D4
		HF-DRPA75		-404.073	-513.559	-917.621	-917.663	-917.617	-917.669
		LDA-DRPA75		-403.995	-513.472	-917.457	-917.493	-917.444	-917.502
		DSD-PBEP86-dRPA75		-404.076	-513.565	-917.625	-917.669	-917.622	-917.676
		no D3
		DSD-PBEP86-dRPA75-D4		-404.088	-513.578	-917.655	-917.699	-917.652	-917.704
		HF-DSD-PBEP86-dRPA75		-404.085	-513.573	-917.645	-917.69	-917.642	-917.696
		LDA-DSD-PBEP86-dRPA75		-404.006	-513.484	-917.477	-917.518	-917.467	-917.526
	IRC	File_name	TnHF	TnCC	TtCC	QnHF	QnCC	CBS_HF	CBS_CC	CBS_SUM
		D-en	-511.243	-2.08872	-2.08911	-511.274	-2.18785	-511.282	-2.26077	-513.543
		D-ns	-402.061	-1.78808	-1.78812	-402.085	-1.86725	-402.092	-1.92508	-404.017
		D-ts1-F1	-913.244	-3.93046	-3.93098	-913.297	-4.10581	-913.312	-4.23456	-917.547
		D-ts1-F13	-913.263	-3.92238	-3.92292	-913.316	-4.09802	-913.331	-4.22701	-917.558
		D-ts1-F17	-913.265	-3.92334	-3.92384	-913.318	-4.09888	-913.333	-4.22771	-917.561
		D-ts1-F21	-913.267	-3.92529	-3.92577	-913.32	-4.101	-913.335	-4.22994	-917.565
		D-ts1-F25	-913.274	-3.92583	-3.92616	-913.328	-4.10145	-913.342	-4.23009	-917.572
		D-ts1-F29	-913.288	-3.92249	-3.92276	-913.341	-4.09816	-913.356	-4.22677	-917.582
		D-ts1-F3	-913.249	-3.92731	-3.92784	-913.303	-4.10273	-913.317	-4.23153	-917.549
		D-ts1-F33	-913.294	-3.91966	-3.91989	-913.348	-4.09529	-913.363	-4.2238	-917.586
		D-ts1-F36	-913.296	-3.91967	-3.91994	-913.349	-4.09546	-913.364	-4.22414	-917.588
		D-ts1-F5	-913.255	-3.92412	-3.92469	-913.309	-4.09968	-913.324	-4.22864	-917.552
		D-ts1-F9	-913.26	-3.92251	-3.92308	-913.314	-4.09804	-913.329	-4.22699	-917.556
		D-ts1-R1	-913.243	-3.93141	-3.93185	-913.296	-4.1068	-913.311	-4.23543	-917.547
		D-ts1-R10	-913.268	-3.91703	-3.91734	-913.322	-4.09284	-913.337	-4.22161	-917.559
		D-ts1-R16	-913.279	-3.91097	-3.91119	-913.333	-4.08694	-913.347	-4.21568	-917.563
		D-ts1-R24	-913.285	-3.90682	-3.90706	-913.339	-4.08284	-913.354	-4.21165	-917.566
		D-ts1-R3	-913.247	-3.92934	-3.92973	-913.301	-4.10481	-913.315	-4.23344	-917.549
		D-ts1-R5	-913.253	-3.92554	-3.92589	-913.307	-4.10114	-913.322	-4.22979	-917.552
		D-ts1	-913.243	-3.9313	-3.93177	-913.296	-4.10663	-913.311	-4.23528	-917.546
		D-ts2-F12	-913.262	-3.9161	-3.91654	-913.316	-4.09201	-913.33	-4.22103	-917.552
		D-ts2-F24	-913.263	-3.91959	-3.92006	-913.317	-4.09539	-913.332	-4.22438	-917.556
		D-ts2-F36	-913.265	-3.92389	-3.92431	-913.319	-4.09938	-913.333	-4.22808	-917.562
		D-ts2-F4	-913.261	-3.91452	-3.91495	-913.315	-4.09046	-913.329	-4.2195	-917.549
		D-ts2-F44	-913.269	-3.92695	-3.92717	-913.322	-4.10244	-913.337	-4.23083	-917.568
		D-ts2-F48	-913.275	-3.92613	-3.92632	-913.328	-4.10179	-913.343	-4.23027	-917.573
		D-ts2-F52	-913.283	-3.92312	-3.92317	-913.337	-4.09884	-913.351	-4.22715	-917.578
		D-ts2-R10	-913.255	-3.92464	-3.92498	-913.309	-4.10019	-913.323	-4.2288	-917.552
		D-ts2-R14	-913.263	-3.92525	-3.92549	-913.317	-4.1007	-913.331	-4.22908	-917.56
		D-ts2-R18	-913.278	-3.92109	-3.92126	-913.332	-4.09656	-913.347	-4.22487	-917.572
		D-ts2-R24	-913.296	-3.91506	-3.91515	-913.349	-4.09067	-913.364	-4.21895	-917.583
		D-ts2-R4	-913.257	-3.91766	-3.91809	-913.31	-4.0934	-913.325	-4.22228	-917.547
		D-ts2	-913.259	-3.91498	-3.91547	-913.313	-4.09092	-913.328	-4.22003	-917.548
		molecule	MBO C-C	MBO C-O	M06-2X-D3	B3LYP3-D4	wB97X-D4	CAM-B3LYP-D4	BLYP-D4		HF-M06-2X	LDA-M06-2X	HF-B3LYP3	LDA-B3LYP3	HF-wB97X	LDA-wB97X	HF-CAM-B3LYP	LDA-CAM-B3LYP	HF-BLYP	LDA-BLYP
		D-en			-404.487	-404.705	-404.566	-404.476	-404.525		-404.444	-404.443	-404.64	-404.677	-404.521	-404.525	-404.417	-404.447	-404.423	-404.499
		D-ns			-514.137	-514.391	-514.214	-514.123	-514.253		-514.09	-514.087	-514.313	-514.364	-514.159	-514.171	-514.052	-514.092	-514.131	-514.227
		D-ts1-F1	0.545256	0.074827	-918.616	-919.087	-918.763	-918.587	-918.774		-918.521	-918.521	-918.938	-919.03	-918.661	-918.677	-918.452	-918.524	-918.541	-918.72
		D-ts1-F11	0.81434	0.176264	-918.623	-919.09	-918.774	-918.595	-918.773		-918.528	-918.526	-918.94	-919.032	-918.671	-918.686	-918.46	-918.531	-918.537	-918.719
		D-ts1-F13	0.829809	0.207366	-918.624	-919.091	-918.775	-918.596	-918.773		-918.529	-918.526	-918.94	-919.033	-918.672	-918.687	-918.461	-918.532	-918.538	-918.719
		D-ts1-F15	0.842823	0.247273	-918.625	-919.092	-918.776	-918.597	-918.774		-918.53	-918.527	-918.941	-919.034	-918.673	-918.688	-918.462	-918.533	-918.538	-918.72
		D-ts1-F17	0.85457	0.296118	-918.626	-919.093	-918.777	-918.599	-918.775		-918.53	-918.529	-918.942	-919.035	-918.674	-918.69	-918.463	-918.535	-918.539	-918.721
		D-ts1-F19	0.865414	0.356789	-918.627	-919.094	-918.779	-918.6	-918.776		-918.532	-918.53	-918.944	-919.036	-918.675	-918.692	-918.464	-918.537	-918.541	-918.722
		D-ts1-F2	0.606261	0.082693	-918.617	-919.087	-918.764	-918.587	-918.773		-918.521	-918.521	-918.937	-919.029	-918.662	-918.678	-918.452	-918.525	-918.539	-918.719
		D-ts1-F21	0.875758	0.429217	-918.629	-919.095	-918.781	-918.602	-918.777		-918.534	-918.533	-918.946	-919.038	-918.677	-918.694	-918.467	-918.539	-918.543	-918.723
		D-ts1-F23	0.884869	0.509905	-918.632	-919.098	-918.784	-918.605	-918.779		-918.537	-918.536	-918.948	-919.04	-918.681	-918.697	-918.47	-918.542	-918.545	-918.725
		D-ts1-F25	0.892754	0.5966	-918.637	-919.1	-918.788	-918.609	-918.78		-918.542	-918.54	-918.952	-919.043	-918.685	-918.701	-918.474	-918.546	-918.548	-918.727
		D-ts1-F27	0.89941	0.683011	-918.642	-919.104	-918.793	-918.613	-918.782		-918.548	-918.546	-918.956	-919.046	-918.691	-918.707	-918.479	-918.55	-918.552	-918.728
		D-ts1-F29	0.905339	0.765752	-918.647	-919.107	-918.798	-918.618	-918.784		-918.554	-918.551	-918.961	-919.049	-918.697	-918.712	-918.485	-918.555	-918.555	-918.73
		D-ts1-F3	0.661865	0.090762	-918.618	-919.087	-918.766	-918.588	-918.772		-918.522	-918.521	-918.936	-919.029	-918.663	-918.679	-918.453	-918.525	-918.538	-918.719
		D-ts1-F33	0.914774	0.853092	-918.652	-919.11	-918.803	-918.622	-918.786		-918.559	-918.556	-918.965	-919.053	-918.702	-918.717	-918.49	-918.56	-918.558	-918.732
		D-ts1-F36	0.915453	0.860092	-918.653	-919.112	-918.804	-918.624	-918.787		-918.56	-918.558	-918.967	-919.054	-918.704	-918.719	-918.491	-918.561	-918.56	-918.733
		D-ts1-F39	0.917806	0.866417	-918.654	-919.113	-918.806	-918.625	-918.788		-918.561	-918.559	-918.967	-919.055	-918.705	-918.72	-918.492	-918.562	-918.56	-918.734
		D-ts1-F4	0.710449	0.099118	-918.619	-919.087	-918.768	-918.589	-918.772		-918.523	-918.522	-918.937	-919.03	-918.665	-918.68	-918.454	-918.526	-918.537	-918.719
		D-ts1-F42	0.916175	0.862935	-918.655	-919.114	-918.806	-918.625	-918.789		-918.562	-918.559	-918.968	-919.056	-918.705	-918.72	-918.493	-918.563	-918.561	-918.735
		D-ts1-F45	0.916935	0.857156	-918.655	-919.114	-918.807	-918.626	-918.789		-918.562	-918.56	-918.969	-919.056	-918.706	-918.721	-918.493	-918.563	-918.562	-918.735
		D-ts1-F48	0.917213	0.865226	-918.655	-919.114	-918.807	-918.626	-918.79		-918.562	-918.56	-918.969	-919.057	-918.706	-918.721	-918.493	-918.564	-918.562	-918.736
		D-ts1-F5	0.750089	0.108086	-918.62	-919.088	-918.77	-918.591	-918.772		-918.525	-918.523	-918.937	-919.03	-918.667	-918.682	-918.455	-918.527	-918.537	-918.719
		D-ts1-F51	0.918949	0.863625	-918.655	-919.114	-918.807	-918.626	-918.79		-918.563	-918.56	-918.969	-919.057	-918.707	-918.721	-918.494	-918.564	-918.562	-918.736
		D-ts1-F54	0.918351	0.869055	-918.656	-919.115	-918.808	-918.626	-918.79		-918.563	-918.56	-918.969	-919.057	-918.707	-918.722	-918.494	-918.564	-918.563	-918.736
		D-ts1-F7	0.793068	0.128415	-918.622	-919.088	-918.772	-918.593	-918.772		-918.527	-918.524	-918.938	-919.031	-918.669	-918.684	-918.458	-918.529	-918.536	-918.718
		D-ts1-F9	0.806318	0.152728	-918.623	-919.089	-918.773	-918.594	-918.772		-918.528	-918.525	-918.939	-919.031	-918.671	-918.685	-918.459	-918.53	-918.537	-918.719
		D-ts1-R1	0.417434	0.059856	-918.617	-919.089	-918.763	-918.588	-918.777		-918.522	-918.521	-918.942	-919.033	-918.661	-918.677	-918.454	-918.526	-918.546	-918.723
		D-ts1-R10	0.08815	0.022454	-918.628	-919.1	-918.778	-918.6	-918.786		-918.535	-918.531	-918.952	-919.043	-918.676	-918.69	-918.467	-918.537	-918.555	-918.733
		D-ts1-R12	0.066617	0.019135	-918.63	-919.102	-918.78	-918.602	-918.787		-918.537	-918.533	-918.954	-919.045	-918.679	-918.692	-918.469	-918.539	-918.556	-918.734
		D-ts1-R14	0.054907	0.016994	-918.631	-919.103	-918.782	-918.604	-918.788		-918.538	-918.534	-918.955	-919.046	-918.68	-918.693	-918.471	-918.54	-918.557	-918.735
		D-ts1-R16	0.045958	0.015459	-918.632	-919.104	-918.783	-918.605	-918.789		-918.539	-918.535	-918.957	-919.047	-918.682	-918.695	-918.472	-918.541	-918.559	-918.736
		D-ts1-R18	0.039879	0.014316	-918.633	-919.104	-918.784	-918.606	-918.789		-918.54	-918.536	-918.957	-919.047	-918.683	-918.696	-918.473	-918.542	-918.559	-918.736
		D-ts1-R2	0.355717	0.053125	-918.618	-919.091	-918.764	-918.589	-918.778		-918.523	-918.522	-918.943	-919.034	-918.662	-918.678	-918.455	-918.527	-918.548	-918.725
		D-ts1-R20	0.035358	0.013542	-918.634	-919.105	-918.785	-918.606	-918.79		-918.54	-918.536	-918.958	-919.048	-918.684	-918.696	-918.474	-918.542	-918.56	-918.737
		D-ts1-R22	0.032008	0.013036	-918.634	-919.106	-918.786	-918.607	-918.79		-918.541	-918.536	-918.959	-919.049	-918.685	-918.697	-918.474	-918.543	-918.561	-918.738
		D-ts1-R24	0.029476	0.012649	-918.634	-919.106	-918.786	-918.607	-918.791		-918.541	-918.537	-918.959	-919.049	-918.685	-918.698	-918.475	-918.543	-918.561	-918.738
		D-ts1-R26	0.027315	0.01224	-918.634	-919.106	-918.787	-918.608	-918.791		-918.541	-918.537	-918.96	-919.049	-918.686	-918.698	-918.475	-918.544	-918.562	-918.738
		D-ts1-R28	0.02576	0.011939	-918.635	-919.106	-918.787	-918.608	-918.791		-918.542	-918.537	-918.96	-919.049	-918.686	-918.698	-918.476	-918.544	-918.562	-918.738
		D-ts1-R3	0.298881	0.04711	-918.619	-919.092	-918.765	-918.59	-918.779		-918.525	-918.523	-918.944	-919.035	-918.663	-918.679	-918.457	-918.528	-918.549	-918.726
		D-ts1-R4	0.248898	0.041775	-918.62	-919.093	-918.767	-918.592	-918.78		-918.526	-918.525	-918.945	-919.036	-918.665	-918.681	-918.458	-918.53	-918.55	-918.727
		D-ts1-R5	0.206394	0.037132	-918.622	-919.095	-918.769	-918.593	-918.781		-918.528	-918.526	-918.947	-919.038	-918.667	-918.682	-918.46	-918.531	-918.55	-918.728
		D-ts1-R6	0.171202	0.033174	-918.623	-919.096	-918.771	-918.595	-918.782		-918.529	-918.527	-918.948	-919.039	-918.669	-918.684	-918.462	-918.532	-918.551	-918.729
		D-ts1-R7	0.142863	0.029853	-918.625	-919.097	-918.773	-918.597	-918.783		-918.531	-918.528	-918.949	-919.04	-918.671	-918.686	-918.463	-918.534	-918.552	-918.73
		D-ts1-R8	0.120064	0.026944	-918.626	-919.098	-918.775	-918.598	-918.784		-918.532	-918.529	-918.95	-919.041	-918.673	-918.687	-918.465	-918.535	-918.553	-918.731
		D-ts1-R9	0.10277	0.024586	-918.627	-919.099	-918.776	-918.599	-918.785		-918.533	-918.53	-918.951	-919.042	-918.675	-918.688	-918.466	-918.536	-918.554	-918.732
		D-ts1	0.481487	0.067198	-918.616	-919.088	-918.763	-918.587	-918.775		-918.521	-918.521	-918.94	-919.031	-918.66	-918.677	-918.453	-918.525	-918.544	-918.722
		D-ts2-F12	-7.5e-05	0.082542	-918.617	-919.084	-918.77	-918.59	-918.766		-918.522	-918.518	-918.935	-919.026	-918.668	-918.68	-918.456	-918.525	-918.532	-918.713
		D-ts2-F16	0.004106	0.113141	-918.618	-919.086	-918.771	-918.592	-918.769		-918.524	-918.519	-918.936	-919.028	-918.669	-918.682	-918.457	-918.527	-918.533	-918.715
		D-ts2-F20	0.00839	0.144523	-918.62	-919.088	-918.773	-918.593	-918.771		-918.525	-918.521	-918.938	-919.03	-918.67	-918.683	-918.458	-918.528	-918.535	-918.717
		D-ts2-F24	0.011593	0.180042	-918.621	-919.09	-918.774	-918.595	-918.772		-918.526	-918.522	-918.939	-919.032	-918.671	-918.685	-918.459	-918.53	-918.536	-918.719
		D-ts2-F28	0.013521	0.219684	-918.623	-919.091	-918.776	-918.597	-918.774		-918.527	-918.524	-918.94	-919.033	-918.672	-918.687	-918.461	-918.532	-918.537	-918.72
		D-ts2-F32	0.014759	0.268079	-918.624	-919.093	-918.777	-918.598	-918.775		-918.528	-918.526	-918.942	-919.035	-918.674	-918.689	-918.462	-918.534	-918.539	-918.722
		D-ts2-F36	0.015642	0.330066	-918.626	-919.095	-918.779	-918.6	-918.777		-918.53	-918.528	-918.944	-919.037	-918.675	-918.691	-918.464	-918.536	-918.541	-918.723
		D-ts2-F4	0.026351	0.016711	-918.613	-919.08	-918.767	-918.587	-918.761		-918.519	-918.514	-918.932	-919.022	-918.665	-918.678	-918.453	-918.522	-918.529	-918.707
		D-ts2-F40	0.016051	0.411344	-918.628	-919.097	-918.781	-918.603	-918.779		-918.532	-918.531	-918.946	-919.039	-918.677	-918.694	-918.467	-918.539	-918.543	-918.725
		D-ts2-F44	0.015525	0.514914	-918.632	-919.099	-918.785	-918.606	-918.781		-918.536	-918.535	-918.949	-919.041	-918.681	-918.698	-918.471	-918.543	-918.546	-918.727
		D-ts2-F48	0.013965	0.634207	-918.637	-919.102	-918.79	-918.611	-918.782		-918.543	-918.541	-918.954	-919.044	-918.687	-918.703	-918.476	-918.548	-918.55	-918.728
		D-ts2-F52	0.011485	0.756208	-918.643	-919.106	-918.796	-918.616	-918.783		-918.549	-918.547	-918.959	-919.048	-918.694	-918.709	-918.482	-918.553	-918.553	-918.729
		D-ts2-F56	0.00902	0.822967	-918.646	-919.108	-918.799	-918.619	-918.784		-918.553	-918.55	-918.961	-919.05	-918.697	-918.712	-918.486	-918.556	-918.555	-918.73
		D-ts2-F60	0.008051	0.831618	-918.647	-919.109	-918.8	-918.62	-918.785		-918.554	-918.551	-918.962	-919.051	-918.699	-918.713	-918.487	-918.557	-918.556	-918.731
		D-ts2-F8	0.001825	0.049108	-918.615	-919.082	-918.769	-918.588	-918.763		-918.521	-918.516	-918.934	-919.024	-918.666	-918.679	-918.454	-918.523	-918.53	-918.71
		D-ts2-R10	0.455889	0.015197	-918.616	-919.086	-918.77	-918.591	-918.768		-918.521	-918.52	-918.937	-919.029	-918.668	-918.684	-918.456	-918.528	-918.535	-918.715
		D-ts2-R12	0.547982	0.019406	-918.619	-919.089	-918.774	-918.594	-918.77		-918.524	-918.524	-918.94	-919.031	-918.672	-918.688	-918.459	-918.531	-918.538	-918.716
		D-ts2-R14	0.636431	0.021744	-918.623	-919.091	-918.779	-918.597	-918.771		-918.529	-918.528	-918.943	-919.033	-918.678	-918.693	-918.463	-918.534	-918.54	-918.718
		D-ts2-R16	0.715576	0.02243	-918.629	-919.094	-918.786	-918.602	-918.773		-918.534	-918.533	-918.947	-919.037	-918.684	-918.698	-918.468	-918.539	-918.543	-918.72
		D-ts2-R18	0.782102	0.022004	-918.634	-919.098	-918.792	-918.607	-918.776		-918.54	-918.538	-918.951	-919.041	-918.691	-918.705	-918.474	-918.544	-918.546	-918.722
		D-ts2-R2	0.144631	-0.00427	-918.611	-919.08	-918.766	-918.586	-918.762		-918.517	-918.513	-918.931	-919.023	-918.664	-918.677	-918.452	-918.522	-918.528	-918.708
		D-ts2-R20	0.833193	0.021217	-918.639	-919.102	-918.799	-918.612	-918.779		-918.545	-918.543	-918.956	-919.045	-918.698	-918.711	-918.479	-918.549	-918.55	-918.725
		D-ts2-R24	0.883502	0.019736	-918.645	-919.107	-918.806	-918.619	-918.783		-918.552	-918.549	-918.962	-919.05	-918.706	-918.718	-918.486	-918.555	-918.555	-918.729
		D-ts2-R26	0.889022	0.019178	-918.647	-919.109	-918.808	-918.62	-918.784		-918.553	-918.551	-918.964	-919.051	-918.707	-918.72	-918.488	-918.557	-918.557	-918.731
		D-ts2-R28	0.890845	0.018578	-918.648	-919.11	-918.809	-918.621	-918.785		-918.554	-918.552	-918.965	-919.052	-918.709	-918.721	-918.489	-918.558	-918.558	-918.732
		D-ts2-R30	0.893768	0.017763	-918.649	-919.111	-918.81	-918.622	-918.786		-918.555	-918.553	-918.966	-919.053	-918.71	-918.722	-918.49	-918.559	-918.559	-918.732
		D-ts2-R4	0.2082	-0.001856	-918.611	-919.081	-918.766	-918.587	-918.763		-918.516	-918.514	-918.931	-919.024	-918.663	-918.677	-918.452	-918.522	-918.528	-918.709
		D-ts2-R6	0.281879	0.003266	-918.612	-919.083	-918.766	-918.587	-918.764		-918.517	-918.516	-918.932	-919.025	-918.664	-918.679	-918.452	-918.524	-918.53	-918.711
		D-ts2-R8	0.365171	0.009461	-918.614	-919.084	-918.768	-918.589	-918.766		-918.518	-918.518	-918.934	-919.027	-918.665	-918.681	-918.453	-918.526	-918.532	-918.713
		D-ts2	0.093689	-0.002226	-918.612	-919.08	-918.766	-918.586	-918.761		-918.518	-918.513	-918.931	-919.022	-918.664	-918.676	-918.452	-918.521	-918.528	-918.707

## Sheet: QZ
#In this sheet, the DFT results are obtained on the Def2-QZVPP basis set are collected
				reaction C				reaction D
		molecule		MeI	C-en	C-ts		D-en	ns	D-ts1	D-cb
		DSDPBEP86		-337.077	-707.208	-1044.29		-403.978	-513.513	-917.478	-917.525
		DSDPBEP86-D3		-337.079	-707.227	-1044.32		-403.989	-513.525	-917.506	-917.552
		DSDPBEP86-D4		-337.077	-707.215	-1044.3		-403.982	-513.517	-917.489	-917.536
		wB97X		-337.672	-708.224	-1045.9		-404.586	-514.24	-918.804	-918.863
		wB97X-D3		-337.68	-708.287	-1045.97		-404.621	-514.277	-918.895	-918.948
		wB97X-D4		-337.672	-708.23	-1045.91		-404.589	-514.243	-918.813	-918.871
		CAM-B3LYP		-337.616	-708.067	-1045.69		-404.485	-514.138	-918.595	-918.644
		CAM-B3LYP-D3		-337.619	-708.095	-1045.72		-404.5	-514.153	-918.638	-918.684
		CAM-B3LYP-D4		-337.618	-708.098	-1045.72		-404.502	-514.154	-918.642	-918.687
		B3LYP3		-337.739	-708.397	-1046.14		-404.699	-514.391	-919.059	-919.097
		B3LYP3-D3		-337.744	-708.457	-1046.22		-404.733	-514.424	-919.147	-919.179
		B3LYP3-D4		-337.743	-708.454	-1046.21		-404.73	-514.421	-919.143	-919.174
		MN15		-336.885	-707.947	-1044.84		-404.409	-514.046	-918.445	-918.487
		MN15-D3		-336.885	-707.948	-1044.84		-404.409	-514.046	-918.445	-918.487
		M06-2X		-337.537	-708.127	-1045.67		-404.519	-514.176	-918.685	-918.727
		M06-2X-D3		-337.537	-708.129	-1045.67		-404.52	-514.176	-918.688	-918.73
				reaction B
		molecule		pent	dcdmh	qui	B-ts
		BP86		-577.1	-1374.82	-329.441	-2281.34
		BP86-D3		-577.142	-1374.85	-329.475	-2281.48
		BP86-D4		-577.136	-1374.85	-329.47	-2281.47
		HF-BP86		-577.009	-1374.71	-329.391	-2281.1
		LDA-BP86		-577.105	-1374.82	-329.449	-2281.39
		BLYP		-576.894	-1374.59	-329.265	-2280.72
		BLYP-D3		-576.951	-1374.64	-329.31	-2280.9
		BLYP-D4		-576.953	-1374.64	-329.313	-2280.91
		HF-BLYP		-576.802	-1374.48	-329.219	-2280.49
		LDA-BLYP		-576.919	-1374.61	-329.288	-2280.83
		PW91		-576.889	-1374.56	-329.305	-2280.74
		PW91-D3		-576.905	-1374.57	-329.318	-2280.8
		PW91-D4		-576.911	-1374.58	-329.322	-2280.82
		HF-PW91		-576.777	-1374.44	-329.24	-2280.44
		LDA-PW91		-576.883	-1374.55	-329.303	-2280.75
		PBE		-576.39	-1373.83	-329.003	-2279.22
		PBE-D3		-576.418	-1373.86	-329.025	-2279.31
		PBE-D4		-576.417	-1373.86	-329.025	-2279.31
		HF-PBE		-576.29	-1373.72	-328.946	-2278.94
		LDA-PBE		-576.39	-1373.83	-329.006	-2279.24
		SCAN		-576.855	-1374.65	-329.297	-2280.81
		SCAN-D3		-576.862	-1374.66	-329.303	-2280.83
		SCAN-D4		-576.859	-1374.66	-329.301	-2280.83
		HF-SCAN		-576.788	-1374.58	-329.257	-2280.61
		LDA-SCAN		-576.808	-1374.61	-329.265	-2280.69
		TPSS		-577.19	-1374.82	-329.503	-2281.5
		TPSS-D3		-577.225	-1374.85	-329.53	-2281.62
		TPSS-D4		-577.227	-1374.85	-329.532	-2281.62
		HF-TPSS		-577.137	-1374.75	-329.48	-2281.36
		LDA-TPSS		-577.177	-1374.81	-329.496	-2281.49
		B97M-V		-577.09	-1374.43	-329.456	-2280.97
		VV10-contr:		0.356757	0.387122	0.227454	0.946961
		no D4
		HF-B97M-V		-577.028	-1374.37	-329.416	-2280.78
		LDA-B97M-V		-576.985	-1374.32	-329.386	-2280.68
		M06-L		-577.026	-1374.65	-329.402	-2281.06
		M06-L-D3		-577.027	-1374.65	-329.402	-2281.06
		HF-M06-L		-576.937	-1374.56	-329.343	-2280.81
		LDA-M06-L		-576.936	-1374.54	-329.337	-2280.8
		TPSSh		-577.127	-1374.76	-329.474	-2281.34
		TPSSh-D3		-577.159	-1374.78	-329.499	-2281.44
		TPSSh-D4		-577.16	-1374.78	-329.501	-2281.45
		HF-TPSSh		-577.089	-1374.7	-329.459	-2281.24
		LDA-TPSSh		-577.104	-1374.73	-329.461	-2281.3
		B3LYP3		-577.114	-1374.74	-329.454	-2281.28
		B3LYP3-D3		-577.16	-1374.78	-329.491	-2281.43
		B3LYP3-D4		-577.157	-1374.78	-329.488	-2281.42
		HF-B3LYP3		-577.06	-1374.68	-329.428	-2281.15
		LDA-B3LYP3		-577.12	-1374.75	-329.462	-2281.32
		PBE0		-576.427	-1373.91	-329.053	-2279.36
		PBE0-D3		-576.451	-1373.93	-329.072	-2279.44
		PBE0-D4		-576.45	-1373.93	-329.071	-2279.44
		HF-PBE0		-576.38	-1373.85	-329.028	-2279.24
		LDA-PBE0		-576.403	-1373.88	-329.041	-2279.32
		MN15		-576.719	-1374.37	-329.208	-2280.27
		MN15-D3		-576.719	-1374.37	-329.208	-2280.27
		no D4
		HF-MN15		-576.302	-1373.86	-328.957	-2279.08
		LDA-MN15		-576.453	-1374.07	-329.047	-2279.54
		BHLYP		-576.757	-1374.45	-329.235	-2280.39
		BHLYP-D3		-576.793	-1374.47	-329.263	-2280.51
		BHLYP-D4		-576.787	-1374.47	-329.259	-2280.5
		HF-BHLYP		-576.748	-1374.43	-329.234	-2280.39
		LDA-BHLYP		-576.714	-1374.39	-329.21	-2280.29
		M06-2X		-576.875	-1374.52	-329.306	-2280.68
		M06-2X-D3		-576.876	-1374.52	-329.307	-2280.68
		no D4
		HF-M06-2X		-576.803	-1374.45	-329.257	-2280.48
		LDA-M06-2X		-576.806	-1374.45	-329.262	-2280.49
		wB97X		-576.95	-1374.6	-329.37	-2280.89
		wB97X-D3		-577.001	-1374.64	-329.408	-2281.04
		wB97X-D4		-576.954	-1374.6	-329.373	-2280.9
		HF-wB97X		-576.887	-1374.53	-329.332	-2280.72
		LDA-wB97X		-576.897	-1374.55	-329.333	-2280.74
		wB97X-V		-576.932	-1374.45	-329.368	-2280.73
		VV10-contr:		0.356099	0.386556	0.227013	0.945002
		no D4
		HF-wB97X-V		-576.874	-1374.39	-329.334	-2280.57
		LDA-wB97X-V		-576.867	-1374.38	-329.325	-2280.55
		wB97M-V		-576.881	-1374.53	-329.29	-2280.68
		VV10-contr:		0.355754	0.386215	0.226712	0.943628
		no D4
		HF-wB97M-V		-576.82	-1374.47	-329.248	-2280.51
		LDA-wB97M-V		-576.808	-1374.45	-329.244	-2280.48
		LC-wPBE		-576.706	-1374.18	-329.253	-2280.1
		LC-wPBE-D3		-576.731	-1374.2	-329.273	-2280.18
		no D4
		HF-LC-wPBE		-576.64	-1374.11	-329.219	-2279.94
		LDA-LC-wPBE		-576.689	-1374.15	-329.244	-2280.06
		CAM-B3LYP		-576.815	-1374.55	-329.265	-2280.6
		CAM-B3LYP-D3		-576.836	-1374.57	-329.281	-2280.67
		CAM-B3LYP-D4		-576.838	-1374.57	-329.283	-2280.68
		HF-CAM-B3LYP		-576.748	-1374.48	-329.227	-2280.43
		LDA-CAM-B3LYP		-576.799	-1374.53	-329.256	-2280.57
		B2PLYP		-576.665	-1374.15	-329.166	-2279.96
		B2PLYP-D3		-576.686	-1374.17	-329.182	-2280.03
		B2PLYP-D4		-576.684	-1374.17	-329.181	-2280.03
		HF-B2PLYP		-576.65	-1374.13	-329.159	-2279.93
		LDA-B2PLYP		-576.606	-1374.09	-329.13	-2279.81
		DSDPBEP86		-576.101	-1373.35	-328.847	-2278.28
		DSDPBEP86-D3		-576.116	-1373.36	-328.859	-2278.33
		DSDPBEP86-D4		-576.106	-1373.35	-328.851	-2278.3
		HF-DSDPBEP86		-576.094	-1373.34	-328.843	-2278.26
		LDA-DSDPBEP86		-575.991	-1373.23	-328.778	-2277.98
		revDSDPBEP86		-576.073	-1373.31	-328.834	-2278.2
		no D3
		revDSDPBEP86-D4		-576.092	-1373.32	-328.849	-2278.25
		HF-revDSDPBEP86		-576.079	-1373.31	-328.841	-2278.21
		LDA-revDSDPBEP86		-575.978	-1373.2	-328.777	-2277.94
		DRPA75		-576.41	-1373.27	-329.07	-2278.74
		DRPA75-D3		-576.447	-1373.3	-329.098	-2278.84
		no D4
		HF-DRPA75		-576.446	-1373.3	-329.099	-2278.83
		LDA-DRPA75		-576.332	-1373.18	-329.026	-2278.52
		DSD-PBEP86-dRPA75		-576.42	-1373.38	-329.079	-2278.86
		no D3
		DSD-PBEP86-dRPA75-D4		-576.437	-1373.4	-329.092	-2278.91
		HF-DSD-PBEP86-dRPA75		-576.432	-1373.39	-329.09	-2278.9
		LDA-DSD-PBEP86-dRPA75		-576.316	-1373.27	-329.016	-2278.58
